# Supplementary material for: 3-(4-Meth­oxy­benzo­yl)-6-nitro­coumarin
Source: Acta Crystallogr Sect E Struct Rep Online. 2013 Feb 6;69(Pt 3):o345. doi: 10.1107/S1600536813002948 (PMC3588552; doi:10.1107/S1600536813002948)
Supplement: Supplementary file 1 [file e-69-0o345-sup1.cif]

##############################################################################
#                                                                            #
# This CIF contains the data in a paper accepted for publication in          #
# Acta Crystallographica Section E. It conforms to the requirements of       #
# Notes for Authors for Acta Crystallographica Section E, and has been       #
# peer reviewed under the auspices of the IUCr Commission on Journals.       #
#                                                                            #
# Full details of the Crystallographic Information File format               #
# are given in the paper "The Crystallographic Information File (CIF):       #
# a New Standard Archive File for Crystallography" by S. R. Hall, F. H.      #
# Allen and I. D. Brown [Acta Cryst. (1991), A47, 655-685].                  #
#                                                                            #
# The current version of the core CIF dictionary is obtainable from          #
# ftp://ftp.iucr.org/pub/cif_core.dic.                                       #
#                                                                            #
# Software is freely available for graphical display of the structure(s)     #
# in this CIF. For information consult the CIF software page                 #
# http://www.iucr.org/resources/cif/software.                                #
#                                                                            #
# This file may be used for bona fide research purposes within the           #
# scientific community so long as proper attribution is given to the journal # 
# article from which it was obtained.                                        #
#                                                                            #
##############################################################################
data_global
_audit_creation_method     'WinGX routine CIF_UPDATE'
_audit_conform_dict_name     cif_core.dic
_audit_conform_dict_version     2.4
_journal_date_recd_electronic     2013-01-21
_journal_date_accepted     2013-01-29
_journal_name_full     'Acta Crystallographica, Section E'
_journal_year     2013
_journal_volume     69
_journal_issue      3
_journal_page_first     o345
_journal_page_last     o345
_journal_paper_category     QO
_journal_paper_doi     10.1107/S1600536813002948
_journal_coeditor_code     GO2080
_publ_contact_author_name     'Vazquez-Rodriguez Saleta'
_publ_contact_author_address
;
Department of Organic Chemistry
University of Santiago de Compostela
Santiago de Compostela
A Coruna, Spain
;
_publ_contact_author_email     'svre77@gmail.com'
_publ_contact_author_fax     '00(000)0000000'
_publ_contact_author_phone     '00(000)0000000'
_publ_section_title
;
3-(4-Methoxybenzoyl)-6-nitrocoumarin
;
loop_
    _publ_author_name
    _publ_author_footnote
    _publ_author_address
    'Vazquez-Rodriguez, Saleta' ?
;
Department of Organic Chemistry
University of Santiago de Compostela
Santiago de Compostela
A Coruna, Spain
;
    'Uriarte, Eugenio' .
;
Department of Organic Chemistry
University of Santiago de Compostela
Santiago de Compostela
A Coruna, Spain
;
    'Santana, Lourdes' .
;
Department of Organic Chemistry
University of Santiago de Compostela
Santiago de Compostela
A Coruna, Spain
;
data_I
_audit_creation_method     'WinGX routine CIF_UPDATE'
_chemical_name_systematic
;
3-(4-Methoxybenzoyl)-6-nitrocoumarin
;
_chemical_formula_moiety     'C17 H11 N1 O6'
_chemical_formula_sum     'C17 H11 N O6'
_chemical_formula_iupac     'C17 H11 N1 O6'
_chemical_formula_weight     325.27
_space_group_crystal_system     monoclinic
_space_group_name_H-M_alt     'P 21/n'
_space_group_name_Hall     '-P 2yn'
loop_
    _space_group_symop_operation_xyz
    'x, y, z'
    '-x+1/2, y+1/2, -z+1/2'
    '-x, -y, -z'
    'x-1/2, -y-1/2, z-1/2'
_cell_length_a     8.875(3)
_cell_length_b     17.266(5)
_cell_length_c     9.174(3)
_cell_angle_alpha     90
_cell_angle_beta     95.401(15)
_cell_angle_gamma     90
_cell_volume     1399.6(7)
_cell_formula_units_Z     4
_cell_measurement_reflns_used     1848
_cell_measurement_theta_min     2.35
_cell_measurement_theta_max     26.17
_cell_measurement_temperature     100(2)
_exptl_crystal_description     prism
_exptl_crystal_colour     colourless
_exptl_crystal_size_max     0.67
_exptl_crystal_size_mid     0.14
_exptl_crystal_size_min     0.03
_exptl_crystal_density_diffrn     1.544
_exptl_crystal_density_method     'not measured'
_exptl_crystal_F_000     672
_exptl_absorpt_coefficient_mu     0.119
_exptl_absorpt_correction_type     multi-scan
_exptl_absorpt_process_details     '(SADABS; Bruker, 2007)'
_exptl_absorpt_correction_T_min     0.603679
_exptl_absorpt_correction_T_max     0.745374
_exptl_special_details
;
^1^H NMR (250 MHz, DMSO-<i>d~6~</i>) <i>\d</i> p.p.m. 8.29 (d, <i>J</i> = 3.2
Hz, 1H, H-4), 7.75 (dd, <i>J</i> = 9.8, 3.1 Hz, 1H, H-7), 7.69--7.56 (m, 3H,
H-5, <i>o</i>-H-2, <i>o</i>-H-6), 7.04 (d, <i>J</i> = 8.3 Hz, 2H,
<i>m</i>-H-3, <i>m</i>-H5), 6.08 (d, <i>J</i> = 9.6 Hz, 1H, H-8), 3.83 (s, 3H,
--OMe); ^13^C NMR (63 MHz, DMSO-<i>d~6~</i>) <i>\d</i> p.p.m. 192.91, 177.98,
166.65, 162.34, 138.75, 131.40, 130.83, 130.47, 129.32, 128.05, 127.28,
121.24, 120.67, 113.84, 55.61; MS EI <i>m/z</i> (%): 326 ([<i>M</i>+1]+, 25),
325 ([<i>M</i>]+, 93), 190 (34), 135 (100), 92 (27), 77 (37); Elem. Anal.
Calcd. for C~17~H~11~NO~6~: C, C, 62.77; H, 3.41; Found: C, 62.72; H, 3.32.
;
_diffrn_ambient_temperature     100(2)
_diffrn_radiation_type     MoK\a
_diffrn_radiation_wavelength     0.7107
_diffrn_radiation_source     'fine-focus sealed tube'
_diffrn_radiation_monochromator     graphite
_diffrn_measurement_device_type     'Bruker APEXII CCD'
_diffrn_measurement_device     'four-circle diffractometer'
_diffrn_measurement_method     'omega and phi scans'
_diffrn_reflns_number     30736
_diffrn_reflns_av_R_equivalents     0.0537
_diffrn_reflns_theta_min     2.36
_diffrn_reflns_theta_max     26.47
_diffrn_reflns_theta_full     26.47
_diffrn_measured_fraction_theta_max     0.988
_diffrn_measured_fraction_theta_full     0.988
_diffrn_reflns_limit_h_min     -11
_diffrn_reflns_limit_h_max     11
_diffrn_reflns_limit_k_min     0
_diffrn_reflns_limit_k_max     21
_diffrn_reflns_limit_l_min     0
_diffrn_reflns_limit_l_max     11
_refine_special_details
;
Refinement of <i>F</i>^2^ against ALL reflections. The weighted <i>R</i>-factor
<i>wR</i> and goodness of fit <i>S</i> are based on <i>F</i>^2^, conventional
<i>R</i>-factors <i>R</i> are based on <i>F</i>, with <i>F</i> set to zero for
negative <i>F</i>^2^. The threshold expression of <i>F</i>^2^ >
2\s(<i>F</i>^2^) is used only for calculating <i>R</i>-factors(gt) <i>etc</i>.
and is not relevant to the choice of reflections for refinement.
<i>R</i>-factors based on <i>F</i>^2^ are statistically about twice as large
as those based on <i>F</i>, and <i>R</i>- factors based on ALL data will be
even larger.
;
_reflns_number_total     2864
_reflns_number_gt     2200
_reflns_threshold_expression     I>2\s(I)
_refine_ls_structure_factor_coef     Fsqd
_refine_ls_matrix_type     full
_refine_ls_R_factor_all     0.0651
_refine_ls_R_factor_gt     0.0431
_refine_ls_wR_factor_gt     0.1111
_refine_ls_wR_factor_ref     0.1258
_refine_ls_goodness_of_fit_ref     0.914
_refine_ls_restrained_S_all     0.914
_refine_ls_number_reflns     2864
_refine_ls_number_parameters     219
_refine_ls_number_restraints     0
_refine_ls_hydrogen_treatment     constr
_refine_ls_weighting_scheme     calc
_refine_ls_weighting_details
         'calc w=1/[\s^2^(Fo^2^)+(0.0871P)^2^+0.3903P] where P=(Fo^2^+2Fc^2^)/3'
_atom_sites_solution_hydrogens     geom
_atom_sites_solution_primary     direct
_atom_sites_solution_secondary     difmap
_refine_ls_shift/su_max     0
_refine_ls_shift/su_mean     0
_refine_diff_density_max     0.388
_refine_diff_density_min     -0.259
_refine_ls_extinction_method     none
loop_
    _atom_type_symbol
    _atom_type_description
    _atom_type_scat_dispersion_real
    _atom_type_scat_dispersion_imag
    _atom_type_scat_source
    C C 0.0033 0.0016 'International Tables Vol C Tables 4.2.6.8 and 6.1.1.4'
    H H 0 0 'International Tables Vol C Tables 4.2.6.8 and 6.1.1.4'
    N N 0.0061 0.0033 'International Tables Vol C Tables 4.2.6.8 and 6.1.1.4'
    O O 0.0106 0.006 'International Tables Vol C Tables 4.2.6.8 and 6.1.1.4'
_computing_data_collection     'APEX2 (Bruker, 2007)'
_computing_cell_refinement     'SAINT (Bruker, 2007)'
_computing_data_reduction     'SAINT (Bruker, 2007)'
_computing_structure_solution     'SIR97 (Altomare <i>et al.</i>, 1999)'
_computing_structure_refinement     'SHELXL97 (Sheldrick, 2008)'
_computing_molecular_graphics     'ORTEP-3 for Windows (Farrugia, 2012)'
_computing_publication_material     'WinGX (Farrugia, 2012)'
loop_
    _atom_site_type_symbol
    _atom_site_label
    _atom_site_fract_x
    _atom_site_fract_y
    _atom_site_fract_z
    _atom_site_U_iso_or_equiv
    _atom_site_adp_type
    _atom_site_calc_flag
    _atom_site_refinement_flags
    _atom_site_occupancy
    _atom_site_symmetry_multiplicity
    _atom_site_disorder_assembly
    _atom_site_disorder_group
    C C2 0.0307(2) 0.13803(12) 0.5978(2) 0.0137(4) Uani d . 1 1 . .
    C C3 -0.0864(2) 0.16362(12) 0.6744(2) 0.0153(5) Uani d . 1 1 . .
    H H3 -0.1256 0.2145 0.6595 0.018 Uiso calc R 1 1 . .
    C C4 -0.1455(2) 0.11473(12) 0.7723(2) 0.0164(5) Uani d . 1 1 . .
    H H4 -0.2265 0.1310 0.8257 0.020 Uiso calc R 1 1 . .
    C C5 -0.0842(2) 0.04053(13) 0.7918(2) 0.0156(5) Uani d . 1 1 . .
    C C6 0.0352(2) 0.01480(13) 0.7193(2) 0.0147(5) Uani d . 1 1 . .
    H H6 0.0751 -0.0358 0.7364 0.018 Uiso calc R 1 1 . .
    C C7 0.0969(2) 0.06452(12) 0.6200(2) 0.0131(4) Uani d . 1 1 . .
    C C8 0.2244(2) 0.04597(12) 0.5416(2) 0.0135(4) Uani d . 1 1 . .
    H H8 0.2701 -0.0036 0.5544 0.016 Uiso calc R 1 1 . .
    C C9 0.2809(2) 0.09697(11) 0.4506(2) 0.0131(4) Uani d . 1 1 . .
    C C10 0.2034(2) 0.17126(12) 0.4186(2) 0.0149(5) Uani d . 1 1 . .
    C C15 0.4152(2) 0.07478(12) 0.3707(2) 0.0146(5) Uani d . 1 1 . .
    C C17 0.5336(2) 0.13255(12) 0.3473(2) 0.0147(5) Uani d . 1 1 . .
    C C18 0.5631(2) 0.19667(12) 0.4378(2) 0.0144(5) Uani d . 1 1 . .
    H H18 0.5055 0.2041 0.5189 0.017 Uiso calc R 1 1 . .
    C C19 0.6746(2) 0.24980(13) 0.4121(2) 0.0154(5) Uani d . 1 1 . .
    H H19 0.6941 0.2928 0.4756 0.018 Uiso calc R 1 1 . .
    C C20 0.7579(2) 0.23946(12) 0.2922(2) 0.0154(5) Uani d . 1 1 . .
    C C21 0.7319(2) 0.17463(12) 0.2022(2) 0.0171(5) Uani d . 1 1 . .
    H H21 0.7901 0.1671 0.1216 0.021 Uiso calc R 1 1 . .
    C C22 0.6222(2) 0.12166(12) 0.2302(2) 0.0146(5) Uani d . 1 1 . .
    H H22 0.6064 0.0773 0.1694 0.018 Uiso calc R 1 1 . .
    C C24 0.9071(3) 0.35368(12) 0.3471(2) 0.0205(5) Uani d . 1 1 . .
    H H24A 0.9528 0.3331 0.4406 0.031 Uiso calc R 1 1 . .
    H H24B 0.8180 0.3847 0.3641 0.031 Uiso calc R 1 1 . .
    H H24C 0.9809 0.3862 0.3027 0.031 Uiso calc R 1 1 . .
    N N11 -0.1513(2) -0.01184(11) 0.89252(19) 0.0186(4) Uani d . 1 1 . .
    O O1 0.08130(16) 0.18773(8) 0.49739(15) 0.0152(3) Uani d . 1 1 . .
    O O12 -0.11434(19) -0.08064(9) 0.89156(18) 0.0273(4) Uani d . 1 1 . .
    O O13 -0.24056(19) 0.01484(9) 0.97419(17) 0.0248(4) Uani d . 1 1 . .
    O O14 0.23187(18) 0.21826(9) 0.32929(17) 0.0224(4) Uani d . 1 1 . .
    O O16 0.42438(17) 0.00770(9) 0.32955(17) 0.0196(4) Uani d . 1 1 . .
    O O23 0.86233(17) 0.29040(8) 0.24994(16) 0.0185(4) Uani d . 1 1 . .
loop_
    _atom_site_aniso_label
    _atom_site_aniso_U_11
    _atom_site_aniso_U_22
    _atom_site_aniso_U_33
    _atom_site_aniso_U_12
    _atom_site_aniso_U_13
    _atom_site_aniso_U_23
    C2 0.0131(10) 0.0141(10) 0.0138(10) -0.0044(9) 0.0010(8) 0.0002(8)
    C3 0.0147(11) 0.0139(11) 0.0172(11) 0.0022(9) 0.0008(9) -0.0025(8)
    C4 0.0141(11) 0.0192(11) 0.0163(11) -0.0001(9) 0.0030(9) -0.0046(9)
    C5 0.0140(10) 0.0202(11) 0.0127(10) -0.0056(9) 0.0020(8) -0.0014(9)
    C6 0.0145(11) 0.0150(11) 0.0143(11) -0.0009(9) 0.0004(9) -0.0011(8)
    C7 0.0102(10) 0.0157(10) 0.0132(10) -0.0015(9) 0.0003(8) -0.0033(8)
    C8 0.0139(10) 0.0110(10) 0.0154(10) 0.0009(9) -0.0006(8) -0.0031(8)
    C9 0.0120(10) 0.0137(11) 0.0140(10) -0.0018(9) 0.0023(8) -0.0032(8)
    C10 0.0112(11) 0.0165(11) 0.0172(11) -0.0016(9) 0.0034(9) -0.0018(9)
    C15 0.0134(11) 0.0176(12) 0.0130(10) 0.0009(9) 0.0017(8) 0.0011(8)
    C17 0.0132(11) 0.0170(12) 0.0143(10) 0.0037(9) 0.0038(8) 0.0031(8)
    C18 0.0120(11) 0.0180(12) 0.0136(10) 0.0028(9) 0.0037(8) 0.0011(8)
    C19 0.0155(11) 0.0161(10) 0.0145(11) 0.0022(9) 0.0014(8) -0.0008(9)
    C20 0.0112(10) 0.0180(12) 0.0171(11) 0.0019(9) 0.0020(8) 0.0054(9)
    C21 0.0154(11) 0.0212(12) 0.0155(11) 0.0034(9) 0.0063(8) 0.0008(9)
    C22 0.0163(11) 0.0129(11) 0.0149(10) 0.0034(9) 0.0020(8) -0.0015(8)
    C24 0.0198(12) 0.0183(11) 0.0232(12) -0.0040(10) 0.0013(9) 0.0031(9)
    N11 0.0188(10) 0.0222(11) 0.0151(10) -0.0038(8) 0.0033(8) -0.0001(8)
    O1 0.0138(8) 0.0141(7) 0.0183(8) 0.0015(6) 0.0047(6) 0.0019(6)
    O12 0.0319(10) 0.0213(9) 0.0304(10) -0.0009(7) 0.0119(7) 0.0048(7)
    O13 0.0268(9) 0.0303(9) 0.0195(8) -0.0015(8) 0.0134(7) -0.0017(7)
    O14 0.0203(9) 0.0209(8) 0.0271(9) 0.0003(7) 0.0076(7) 0.0086(7)
    O16 0.0204(8) 0.0160(8) 0.0234(9) 0.0007(7) 0.0070(7) -0.0037(6)
    O23 0.0174(8) 0.0188(8) 0.0200(8) -0.0043(7) 0.0060(6) 0.0018(6)
_geom_special_details
;
All s.u.'s (except the s.u. in the dihedral angle between two l.s. planes) are
estimated using the full covariance matrix. The cell s.u.'s are taken into
account individually in the estimation of s.u.'s in distances, angles and
torsion angles; correlations between s.u.'s in cell parameters are only used
when they are defined by crystal symmetry. An approximate (isotropic)
treatment of cell s.u.'s is used for estimating s.u.'s involving l.s. planes.
;
loop_
    _geom_bond_atom_site_label_1
    _geom_bond_atom_site_label_2
    _geom_bond_site_symmetry_2
    _geom_bond_distance
    _geom_bond_publ_flag
    C2 O1 . 1.365(2) ?
    C2 C3 . 1.381(3) ?
    C2 C7 . 1.405(3) ?
    C3 C4 . 1.372(3) ?
    C3 H3 . 0.9500 ?
    C4 C5 . 1.397(3) ?
    C4 H4 . 0.9500 ?
    C5 C6 . 1.377(3) ?
    C5 N11 . 1.459(3) ?
    C6 C7 . 1.400(3) ?
    C6 H6 . 0.9500 ?
    C7 C8 . 1.433(3) ?
    C8 C9 . 1.343(3) ?
    C8 H8 . 0.9500 ?
    C9 C10 . 1.472(3) ?
    C9 C15 . 1.506(3) ?
    C10 O14 . 1.197(3) ?
    C10 O1 . 1.387(3) ?
    C15 O16 . 1.223(3) ?
    C15 C17 . 1.479(3) ?
    C17 C18 . 1.394(3) ?
    C17 C22 . 1.403(3) ?
    C18 C19 . 1.386(3) ?
    C18 H18 . 0.9500 ?
    C19 C20 . 1.393(3) ?
    C19 H19 . 0.9500 ?
    C20 O23 . 1.361(3) ?
    C20 C21 . 1.397(3) ?
    C21 C22 . 1.377(3) ?
    C21 H21 . 0.9500 ?
    C22 H22 . 0.9500 ?
    C24 O23 . 1.442(3) ?
    C24 H24A . 0.9800 ?
    C24 H24B . 0.9800 ?
    C24 H24C . 0.9800 ?
    N11 O13 . 1.230(2) ?
    N11 O12 . 1.233(2) ?
loop_
    _geom_angle_atom_site_label_1
    _geom_angle_atom_site_label_2
    _geom_angle_atom_site_label_3
    _geom_angle_site_symmetry_1
    _geom_angle_site_symmetry_3
    _geom_angle
    _geom_angle_publ_flag
    O1 C2 C3 . . 116.95(18) ?
    O1 C2 C7 . . 120.40(19) ?
    C3 C2 C7 . . 122.65(19) ?
    C4 C3 C2 . . 119.25(19) ?
    C4 C3 H3 . . 120.4 ?
    C2 C3 H3 . . 120.4 ?
    C3 C4 C5 . . 118.7(2) ?
    C3 C4 H4 . . 120.7 ?
    C5 C4 H4 . . 120.7 ?
    C6 C5 C4 . . 122.8(2) ?
    C6 C5 N11 . . 118.98(19) ?
    C4 C5 N11 . . 118.18(19) ?
    C5 C6 C7 . . 118.8(2) ?
    C5 C6 H6 . . 120.6 ?
    C7 C6 H6 . . 120.6 ?
    C6 C7 C2 . . 117.68(19) ?
    C6 C7 C8 . . 124.40(19) ?
    C2 C7 C8 . . 117.91(19) ?
    C9 C8 C7 . . 121.61(19) ?
    C9 C8 H8 . . 119.2 ?
    C7 C8 H8 . . 119.2 ?
    C8 C9 C10 . . 120.03(19) ?
    C8 C9 C15 . . 119.64(18) ?
    C10 C9 C15 . . 120.09(18) ?
    O14 C10 O1 . . 116.33(19) ?
    O14 C10 C9 . . 127.0(2) ?
    O1 C10 C9 . . 116.64(18) ?
    O16 C15 C17 . . 121.65(19) ?
    O16 C15 C9 . . 118.01(19) ?
    C17 C15 C9 . . 120.31(18) ?
    C18 C17 C22 . . 118.4(2) ?
    C18 C17 C15 . . 123.04(19) ?
    C22 C17 C15 . . 118.55(19) ?
    C19 C18 C17 . . 121.4(2) ?
    C19 C18 H18 . . 119.3 ?
    C17 C18 H18 . . 119.3 ?
    C18 C19 C20 . . 119.3(2) ?
    C18 C19 H19 . . 120.3 ?
    C20 C19 H19 . . 120.3 ?
    O23 C20 C19 . . 124.6(2) ?
    O23 C20 C21 . . 115.35(19) ?
    C19 C20 C21 . . 120.0(2) ?
    C22 C21 C20 . . 120.1(2) ?
    C22 C21 H21 . . 119.9 ?
    C20 C21 H21 . . 119.9 ?
    C21 C22 C17 . . 120.7(2) ?
    C21 C22 H22 . . 119.6 ?
    C17 C22 H22 . . 119.6 ?
    O23 C24 H24A . . 109.5 ?
    O23 C24 H24B . . 109.5 ?
    H24A C24 H24B . . 109.5 ?
    O23 C24 H24C . . 109.5 ?
    H24A C24 H24C . . 109.5 ?
    H24B C24 H24C . . 109.5 ?
    O13 N11 O12 . . 123.53(18) ?
    O13 N11 C5 . . 118.57(18) ?
    O12 N11 C5 . . 117.90(18) ?
    C2 O1 C10 . . 123.03(16) ?
    C20 O23 C24 . . 117.96(17) ?
loop_
    _geom_torsion_atom_site_label_1
    _geom_torsion_atom_site_label_2
    _geom_torsion_atom_site_label_3
    _geom_torsion_atom_site_label_4
    _geom_torsion_site_symmetry_1
    _geom_torsion_site_symmetry_2
    _geom_torsion_site_symmetry_3
    _geom_torsion_site_symmetry_4
    _geom_torsion
    _geom_torsion_publ_flag
    O1 C2 C3 C4 . . . . 177.38(18) ?
    C7 C2 C3 C4 . . . . -2.6(3) ?
    C2 C3 C4 C5 . . . . 0.4(3) ?
    C3 C4 C5 C6 . . . . 1.4(3) ?
    C3 C4 C5 N11 . . . . -177.98(19) ?
    C4 C5 C6 C7 . . . . -1.0(3) ?
    N11 C5 C6 C7 . . . . 178.44(18) ?
    C5 C6 C7 C2 . . . . -1.2(3) ?
    C5 C6 C7 C8 . . . . 177.66(19) ?
    O1 C2 C7 C6 . . . . -176.97(17) ?
    C3 C2 C7 C6 . . . . 3.1(3) ?
    O1 C2 C7 C8 . . . . 4.1(3) ?
    C3 C2 C7 C8 . . . . -175.89(19) ?
    C6 C7 C8 C9 . . . . -178.2(2) ?
    C2 C7 C8 C9 . . . . 0.6(3) ?
    C7 C8 C9 C10 . . . . -5.7(3) ?
    C7 C8 C9 C15 . . . . 179.94(18) ?
    C8 C9 C10 O14 . . . . -171.9(2) ?
    C15 C9 C10 O14 . . . . 2.5(3) ?
    C8 C9 C10 O1 . . . . 6.1(3) ?
    C15 C9 C10 O1 . . . . -179.58(17) ?
    C8 C9 C15 O16 . . . . 35.9(3) ?
    C10 C9 C15 O16 . . . . -138.5(2) ?
    C8 C9 C15 C17 . . . . -142.4(2) ?
    C10 C9 C15 C17 . . . . 43.2(3) ?
    O16 C15 C17 C18 . . . . -152.9(2) ?
    C9 C15 C17 C18 . . . . 25.3(3) ?
    O16 C15 C17 C22 . . . . 25.9(3) ?
    C9 C15 C17 C22 . . . . -155.83(19) ?
    C22 C17 C18 C19 . . . . 1.4(3) ?
    C15 C17 C18 C19 . . . . -179.72(19) ?
    C17 C18 C19 C20 . . . . 0.8(3) ?
    C18 C19 C20 O23 . . . . 175.13(19) ?
    C18 C19 C20 C21 . . . . -2.1(3) ?
    O23 C20 C21 C22 . . . . -176.26(18) ?
    C19 C20 C21 C22 . . . . 1.2(3) ?
    C20 C21 C22 C17 . . . . 1.0(3) ?
    C18 C17 C22 C21 . . . . -2.3(3) ?
    C15 C17 C22 C21 . . . . 178.75(19) ?
    C6 C5 N11 O13 . . . . 168.4(2) ?
    C4 C5 N11 O13 . . . . -12.2(3) ?
    C6 C5 N11 O12 . . . . -11.2(3) ?
    C4 C5 N11 O12 . . . . 168.27(19) ?
    C3 C2 O1 C10 . . . . 176.38(18) ?
    C7 C2 O1 C10 . . . . -3.6(3) ?
    O14 C10 O1 C2 . . . . 176.75(18) ?
    C9 C10 O1 C2 . . . . -1.4(3) ?
    C19 C20 O23 C24 . . . . 9.7(3) ?
    C21 C20 O23 C24 . . . . -172.89(18) ?
