# Supplementary material for: 3-(4-Meth­oxy­benzo­yl)-6-nitro­coumarin
Source: Acta Crystallogr Sect E Struct Rep Online. 2013 Feb 6;69(Pt 3):o345. doi: 10.1107/S1600536813002948 (PMC3588552; doi:10.1107/S1600536813002948)
Supplement: Supplementary file 2 [file e-69-0o345-Isup2.hkl]

#
# h,k,l, Fc-squared, Fo-squared, sigma(Fo-squared) and status flag
#
data_I
_shelx_title ' eu03vy1n in P 1 21/n 1'
_shelx_refln_list_code          4
_shelx_F_calc_maximum      208.54
_exptl_crystal_F_000       672.00
_reflns_d_resolution_high  0.7972
 
loop_
 _symmetry_equiv_pos_as_xyz
 'x, y, z'
 '-x+1/2, y+1/2, -z+1/2'
 '-x, -y, -z'
 'x-1/2, -y-1/2, z-1/2'
 
_cell_length_a     8.8751
_cell_length_b    17.2657
_cell_length_c     9.1743
_cell_angle_alpha  90.000
_cell_angle_beta   95.401
_cell_angle_gamma  90.000
 
_shelx_F_squared_multiplier     1.000
 
loop_
 _refln_index_h
 _refln_index_k
 _refln_index_l
 _refln_F_squared_calc
 _refln_F_squared_meas
 _refln_F_squared_sigma
 _refln_observed_status
   2   0   0     1673.55     1623.65     28.18 o
   4   0   0      178.27      157.92     18.47 o
   6   0   0     3485.88     3548.68     37.77 o
   8   0   0       52.81       58.15      7.97 o
  10   0   0       14.96       14.10      9.29 o
   1   1   0     1968.80     1798.34     13.66 o
   2   1   0     2139.84     2034.43     18.35 o
   3   1   0      662.50      611.60     11.66 o
   4   1   0       20.52       19.51     10.91 o
   5   1   0       16.28        9.83      2.28 o
   6   1   0      802.56      825.05     11.21 o
   7   1   0       24.85       23.87      3.62 o
   8   1   0        2.96        5.76      4.37 o
   9   1   0       12.19       18.32      5.61 o
  10   1   0       14.52       22.40      6.87 o
  11   1   0        3.68        6.79     13.54 o
   0   2   0      184.34      175.80      2.61 o
   1   2   0     1421.44     1318.32      8.41 o
   2   2   0     1153.50     1092.75     10.18 o
   3   2   0      788.39      749.47      9.45 o
   4   2   0      380.89      347.71     13.52 o
   5   2   0       44.21       44.94      3.46 o
   6   2   0       84.35       83.38      4.56 o
   7   2   0       35.45       31.17      4.00 o
   8   2   0        0.17        1.90      5.07 o
   9   2   0      151.25      168.56      8.44 o
  10   2   0       15.04       15.54      6.72 o
   1   3   0     4069.99     3884.46     21.11 o
   2   3   0     1187.40     1192.46      9.20 o
   3   3   0     1137.73     1085.95     10.67 o
   4   3   0      263.12      283.61     10.78 o
   5   3   0       22.88       23.36      2.99 o
   6   3   0      444.86      438.42      7.78 o
   7   3   0      211.58      230.28      6.60 o
   8   3   0      133.26      125.59      7.75 o
   9   3   0        9.59       12.17      6.03 o
  10   3   0      337.64      362.78     12.87 o
   0   4   0     1139.46     1150.96     10.76 o
   1   4   0      145.52      156.86      2.68 o
   2   4   0     2054.37     1941.09     13.30 o
   3   4   0       97.72       87.16      4.13 o
   4   4   0      761.51      768.18     14.29 o
   5   4   0      139.81      158.20      4.84 o
   6   4   0      103.80      103.21      4.58 o
   7   4   0       38.69       39.68      4.89 o
   8   4   0        2.03        8.85      5.36 o
   9   4   0        1.92        6.51      6.41 o
  10   4   0      181.65      190.58     10.38 o
   1   5   0      318.67      308.50      3.80 o
   2   5   0      141.51      140.50      3.82 o
   3   5   0      606.66      611.14      7.25 o
   4   5   0      775.74      813.97     11.83 o
   5   5   0      437.81      427.35      7.20 o
   6   5   0      179.49      173.15      5.51 o
   7   5   0      290.73      293.81      9.79 o
   8   5   0        9.65       13.28      5.57 o
   9   5   0       83.31       96.58      8.69 o
  10   5   0       28.89       16.61      8.50 o
   0   6   0     3030.23     2896.87     24.88 o
   1   6   0     1850.09     1805.36     12.04 o
   2   6   0      674.00      722.74      6.19 o
   3   6   0      614.90      641.34      7.36 o
   4   6   0      467.58      500.27     10.03 o
   5   6   0      328.51      334.36      6.08 o
   6   6   0      105.11       96.49      4.51 o
   7   6   0       16.63       13.68      5.48 o
   8   6   0      171.90      161.39     10.06 o
   9   6   0       95.98       93.43      9.38 o
  10   6   0       19.10       26.65      9.96 o
   1   7   0      825.46      862.43      7.38 o
   2   7   0      324.60      367.33      5.17 o
   3   7   0      134.01      154.66      5.18 o
   4   7   0      393.49      411.31      9.55 o
   5   7   0      317.10      304.87      6.16 o
   6   7   0      312.89      310.62      7.19 o
   7   7   0      223.68      221.10      9.76 o
   8   7   0       51.01       25.00      7.29 o
   9   7   0      180.05      197.89     13.69 o
  10   7   0       90.65       89.19     12.08 o
   0   8   0      312.47      326.24      6.28 o
   1   8   0     1416.17     1521.58     11.44 o
   2   8   0      830.93      873.60      8.43 o
   3   8   0      498.91      504.48      7.92 o
   4   8   0      279.49      302.07      9.89 o
   5   8   0       49.77       42.68     24.91 o
   6   8   0      561.80      548.36      9.38 o
   7   8   0      379.39      386.72     12.97 o
   8   8   0       72.33       49.32      8.85 o
  10   8   0      302.88      307.88     17.67 o
   1   9   0      950.09      997.01      9.05 o
   2   9   0      295.28      318.08      5.68 o
   3   9   0      595.60      617.55      9.07 o
   4   9   0      848.83      865.62     14.52 o
   5   9   0      555.87      529.01     34.39 o
   6   9   0       55.35       62.51      5.29 o
   7   9   0      174.00      178.77     10.93 o
   8   9   0      765.86      791.47     20.99 o
   9   9   0       51.39       61.95     11.95 o
  10   9   0      168.04      172.69     14.68 o
   0  10   0     1024.62      989.18     12.71 o
   1  10   0      239.83      274.69      5.08 o
   2  10   0       22.76       25.49      4.27 o
   3  10   0      325.46      341.65      7.78 o
   4  10   0      539.58      545.51     12.54 o
   5  10   0      486.63      478.71     34.84 o
   6  10   0        0.12       -1.04      4.17 o
   7  10   0      128.52      127.93     10.14 o
   8  10   0        3.28        1.77      6.99 o
   9  10   0       71.60       92.21     11.47 o
   1  11   0       47.95       45.57      3.97 o
   2  11   0      153.43      167.30      5.51 o
   3  11   0      107.18      116.02      6.24 o
   4  11   0      513.81      518.41     12.80 o
   5  11   0      282.79      235.60     29.77 o
   6  11   0       39.58       32.26      5.16 o
   7  11   0      339.36      331.60     12.87 o
   8  11   0        4.41       23.16      7.84 o
   9  11   0       37.88       30.90      9.96 o
   0  12   0      210.92      217.77      7.22 o
   1  12   0       96.62       97.63      5.14 o
   2  12   0      285.19      316.52      6.91 o
   3  12   0      368.55      370.50      8.30 o
   4  12   0      586.67      595.15     15.72 o
   5  12   0        5.33        4.55      4.56 o
   6  12   0       90.09       89.82      8.29 o
   7  12   0      148.57      159.09     10.50 o
   8  12   0       79.46       78.87     10.18 o
   9  12   0        2.32       22.55      8.91 o
   1  13   0      105.42      107.18      5.44 o
   2  13   0       36.03       26.70      5.57 o
   3  13   0      829.91      788.68     13.82 o
   4  13   0      807.74      790.03     18.13 o
   5  13   0       82.18       84.67      7.59 o
   6  13   0      172.33      174.55     10.74 o
   7  13   0      115.87      111.43     10.11 o
   8  13   0       91.77      101.66     11.65 o
   0  14   0      272.38      267.51     10.00 o
   1  14   0      138.62      142.53      6.77 o
   2  14   0      449.84      444.52     10.11 o
   3  14   0      423.63      406.11     11.04 o
   4  14   0      631.86      593.98     19.00 o
   5  14   0       33.88       95.19     27.08 o
   6  14   0       10.43       13.36      6.56 o
   7  14   0      119.56      130.13     10.87 o
   8  14   0       27.81        5.34     11.44 o
   1  15   0      226.86      217.80      8.85 o
   2  15   0      179.14      180.53      9.40 o
   3  15   0       59.88       76.78     10.25 o
   4  15   0       53.20       52.57     13.75 o
   5  15   0       73.22       90.15     19.86 o
   6  15   0        5.37        1.89      8.66 o
   7  15   0       50.12       65.44     11.91 o
   0  16   0      386.22      371.02     14.54 o
   1  16   0      234.96      225.69      9.31 o
   2  16   0      159.58      136.58      9.26 o
   3  16   0      968.39      870.35     22.29 o
   4  16   0       60.76       87.81     14.01 o
   5  16   0      141.54      149.42     22.43 o
   6  16   0        0.97        1.94      9.00 o
   7  16   0       67.08       88.01     13.12 o
   1  17   0       52.33       55.24      7.33 o
   2  17   0      569.71      516.60     17.11 o
   3  17   0      114.01      141.04     13.61 o
   4  17   0      219.26      233.27     16.76 o
   5  17   0        6.10       76.61     29.31 o
   6  17   0       10.87       13.35      9.66 o
   0  18   0        7.42       14.85      8.10 o
   1  18   0      459.10      432.14     15.09 o
   2  18   0      411.85      416.69     16.60 o
   3  18   0      783.47      714.45     21.25 o
   4  18   0       33.40       63.06     14.51 o
   5  18   0       13.55      106.56     34.11 o
   6  18   0        5.02        5.79      9.99 o
   1  19   0       16.02       16.16      8.99 o
   2  19   0       53.77       73.25     12.12 o
   3  19   0        2.04       16.56     11.55 o
   4  19   0       54.47       77.83     17.47 o
   5  19   0       11.94      106.19     35.28 o
   0  20   0        4.42       30.32     15.14 o
   1  20   0       42.87       67.36     14.68 o
   2  20   0       78.68      108.79     13.10 o
   3  20   0       39.81       62.86     13.80 o
   4  20   0       11.05       61.96     18.34 o
   1  21   0       60.91       89.39     16.49 o
   2  21   0       24.44       57.74     17.46 o
 -11   0   1      161.90      148.62     19.35 o
  -9   0   1     1095.00     1070.45     27.62 o
  -7   0   1        0.02        5.21      5.08 o
  -5   0   1       11.49       12.40      5.06 o
  -3   0   1      577.87      536.99     20.72 o
  -1   0   1       92.86      108.03      5.36 o
   1   0   1      162.30      167.44      2.92 o
   3   0   1     2835.48     2782.40     26.96 o
   5   0   1       43.17       79.50     15.73 o
   7   0   1      395.57      410.17      9.77 o
   9   0   1       90.86      104.75      9.57 o
 -11   1   1        2.80      -10.21     10.21 o
 -10   1   1       11.47       16.62      6.53 o
  -9   1   1       12.47       13.28      6.11 o
  -8   1   1      253.18      261.50      9.50 o
  -7   1   1       23.09       23.48      4.17 o
  -6   1   1       59.08       56.73      4.34 o
  -5   1   1      447.71      479.26      7.98 o
  -4   1   1     1277.88     1274.02     12.80 o
  -3   1   1     1563.08     1497.55     23.97 o
  -2   1   1      489.59      450.77      7.70 o
  -1   1   1      148.60      127.50      4.04 o
   0   1   1     2004.78     1831.31     13.67 o
   1   1   1     4918.55     4648.79     30.15 o
   2   1   1     4097.61     3819.25     23.18 o
   3   1   1      245.95      242.96      4.39 o
   4   1   1      295.10      268.00      6.41 o
   5   1   1      270.80      257.77     14.02 o
   6   1   1      947.03      965.95     10.34 o
   7   1   1      120.39      120.07      4.65 o
   8   1   1      140.91      141.14      6.68 o
   9   1   1       68.74       73.23      6.26 o
  10   1   1      124.70      119.43      8.78 o
 -11   2   1      161.93      148.43     13.83 o
 -10   2   1        1.80       10.72      7.14 o
  -9   2   1       55.58       58.50      7.19 o
  -8   2   1       26.80       37.24      6.15 o
  -7   2   1      294.65      305.30      8.06 o
  -6   2   1      128.91      132.48      5.37 o
  -5   2   1      502.77      502.09      8.16 o
  -4   2   1     1321.83     1395.98     13.04 o
  -3   2   1      508.78      507.72     16.95 o
  -2   2   1      418.22      399.12      7.04 o
  -1   2   1    10832.21    10047.13     70.26 o
   0   2   1     1113.98     1062.08      7.34 o
   1   2   1      685.69      640.47      4.48 o
   2   2   1    13391.80    13324.34     71.79 o
   3   2   1     2071.33     1965.67     14.32 o
   4   2   1      241.20      243.55      5.19 o
   5   2   1       52.07       44.80      9.17 o
   6   2   1     1064.44     1042.16     41.21 o
   7   2   1        1.71        0.60      2.92 o
   8   2   1        0.21       -0.52      4.22 o
   9   2   1       33.50       40.88      5.86 o
  10   2   1        0.01        7.64      6.40 o
 -10   3   1      114.90      105.40      9.93 o
  -9   3   1      158.86      155.43     10.08 o
  -8   3   1       31.59       36.68      6.16 o
  -7   3   1       48.43       46.38      4.43 o
  -6   3   1      156.97      157.44      5.47 o
  -5   3   1      280.19      317.32      6.49 o
  -4   3   1       91.99       92.61      3.55 o
  -3   3   1     1073.57     1063.85     19.41 o
  -2   3   1     5264.79     5040.93     38.80 o
  -1   3   1      256.52      261.55      3.77 o
   0   3   1     4894.91     4577.34     27.84 o
   1   3   1    11692.05    11570.84     70.80 o
   2   3   1     9461.29     9374.51     50.19 o
   3   3   1      647.82      621.62      5.86 o
   4   3   1      810.62      829.03      8.58 o
   5   3   1      105.39       85.15      9.59 o
   6   3   1      879.49      845.82     35.92 o
   7   3   1        6.75       14.77      4.12 o
   8   3   1      138.31      141.95      7.09 o
   9   3   1       17.60       18.76      5.54 o
  10   3   1        2.54       -6.13      6.13 o
 -10   4   1       53.38       65.71      9.17 o
  -9   4   1      156.51      173.33     10.32 o
  -8   4   1       34.95       28.24      5.98 o
  -7   4   1        6.46        3.40      4.00 o
  -6   4   1        8.29        9.57      3.40 o
  -5   4   1      136.33      126.68      4.65 o
  -4   4   1     3460.16     3521.67     26.85 o
  -3   4   1      172.66      189.46     10.32 o
  -2   4   1      152.21      121.88      4.63 o
  -1   4   1     1561.82     1438.26     10.47 o
   0   4   1      121.90      133.91      2.86 o
   1   4   1     1264.64     1184.62      8.13 o
   2   4   1     4958.62     4839.92     27.31 o
   3   4   1     1009.55      985.49      8.27 o
   4   4   1      646.47      636.61      7.11 o
   5   4   1      575.76      578.34     16.40 o
   6   4   1      190.31      196.20      5.67 o
   7   4   1       18.21       26.14      4.68 o
   8   4   1        5.61        8.65      5.21 o
   9   4   1       18.51       26.00      6.61 o
  10   4   1        5.99        7.52      6.49 o
 -10   5   1       24.05       22.08     10.07 o
  -9   5   1        0.18       -7.24      7.24 o
  -8   5   1        0.03        1.90      5.43 o
  -7   5   1        5.79        8.31      4.44 o
  -6   5   1      213.57      213.40      6.54 o
  -5   5   1      767.71      766.31     10.18 o
  -4   5   1        1.74        2.60      2.43 o
  -3   5   1        7.64       12.16      7.00 o
  -2   5   1      822.33      838.77      8.42 o
  -1   5   1       45.47       50.32      3.04 o
   0   5   1      378.92      364.10      4.20 o
   1   5   1       22.58       31.56      1.99 o
   2   5   1     1167.25     1123.10      8.64 o
   3   5   1       73.58       73.14      3.52 o
   4   5   1     1664.27     1649.92     14.16 o
   5   5   1      144.25      154.06     10.51 o
   6   5   1       67.29       63.58      3.26 o
   7   5   1      633.67      625.04     12.64 o
   8   5   1      327.01      314.45     10.47 o
   9   5   1       54.53       57.30      7.58 o
  10   5   1        4.92       12.35      7.45 o
 -10   6   1       30.22       21.86     10.13 o
  -9   6   1      182.70      186.95     14.31 o
  -8   6   1      457.68      454.81     15.30 o
  -7   6   1       41.47       37.99      5.85 o
  -6   6   1        2.05       -1.00      3.48 o
  -5   6   1       14.19       11.25      3.31 o
  -4   6   1      324.69      327.04      6.15 o
  -3   6   1      182.58      205.19      7.42 o
  -2   6   1      327.68      326.95      5.52 o
  -1   6   1      589.16      593.77      5.57 o
   0   6   1     1439.12     1462.53     10.39 o
   1   6   1     1453.69     1465.32     10.07 o
   2   6   1     1333.79     1454.77     11.19 o
   3   6   1      182.88      179.64      4.76 o
   4   6   1      460.92      484.43      7.27 o
   5   6   1       96.75       85.69      7.58 o
   6   6   1      190.06      186.32      4.81 o
   7   6   1      110.37      117.21      7.28 o
   8   6   1      232.31      238.89     11.05 o
   9   6   1       16.71       11.03      7.15 o
  10   6   1        7.06       12.44      8.84 o
 -10   7   1       30.95       25.92     10.32 o
  -9   7   1       95.80      114.60     12.15 o
  -8   7   1       18.34       19.30      8.24 o
  -7   7   1      213.50      195.42      8.99 o
  -6   7   1      421.52      400.26      8.44 o
  -5   7   1      261.84      249.52      6.22 o
  -4   7   1        2.54        1.57      2.62 o
  -3   7   1      661.19      680.55     10.39 o
  -2   7   1      922.44      927.09      8.85 o
  -1   7   1     1109.62     1088.21      8.45 o
   0   7   1     1050.28     1067.46      8.48 o
   1   7   1     2226.38     2312.13     15.45 o
   2   7   1      563.14      575.68      6.05 o
   3   7   1      148.50      161.02      4.48 o
   4   7   1      117.99      118.26      5.45 o
   5   7   1        5.66       20.76      7.90 o
   6   7   1      145.77      137.12      4.42 o
   7   7   1      519.60      502.24     13.35 o
   8   7   1       92.48      103.86      8.76 o
  10   7   1       13.52       14.51      9.11 o
 -10   8   1        5.42       -1.56     12.39 o
  -9   8   1        0.52       10.00      8.84 o
  -8   8   1       61.88       58.44      9.52 o
  -7   8   1      159.71      153.77      9.16 o
  -6   8   1     1132.23     1126.35     14.62 o
  -5   8   1       18.36       19.97      3.87 o
  -4   8   1      308.08      310.93     28.58 o
  -3   8   1      679.63      711.25     11.96 o
  -2   8   1       79.71       81.90      4.83 o
  -1   8   1      343.83      347.11      5.05 o
   0   8   1     1363.04     1476.55     11.04 o
   1   8   1      291.38      305.19      4.57 o
   2   8   1      584.96      643.47      6.80 o
   3   8   1      168.79      177.50      5.02 o
   4   8   1      367.47      375.04      7.24 o
   5   8   1      232.19      250.07     10.76 o
   6   8   1      190.08      178.34      6.21 o
   7   8   1       26.06       24.91      5.39 o
   8   8   1       87.03       99.97      8.84 o
   9   8   1       12.74       17.16     14.95 o
  10   8   1      214.47      220.19     14.98 o
  -9   9   1      175.03      179.85     14.42 o
  -8   9   1      114.59       92.03     10.98 o
  -7   9   1       75.60       88.39      9.03 o
  -6   9   1      300.43      282.78      9.20 o
  -5   9   1       19.25       18.91      3.69 o
  -4   9   1      650.45      571.14     35.55 o
  -3   9   1      415.53      466.22     10.57 o
  -2   9   1       60.32       69.27      5.01 o
  -1   9   1     1756.01     2006.07     14.29 o
   0   9   1      816.80      858.02      8.31 o
   1   9   1      483.45      507.55      6.26 o
   2   9   1      350.03      368.69      5.67 o
   3   9   1       45.41       44.36      4.32 o
   4   9   1      142.50      127.35      5.74 o
   5   9   1      136.97      133.36      8.96 o
   6   9   1      261.90      260.98      8.03 o
   7   9   1       66.46       63.52      6.37 o
   8   9   1      126.82      132.32     10.05 o
   9   9   1       43.37       48.04      9.43 o
  -9  10   1      108.78      111.26     12.52 o
  -8  10   1        3.41        5.43      8.03 o
  -7  10   1      160.84      146.16     10.87 o
  -6  10   1        3.13        7.08      4.97 o
  -5  10   1       91.06       92.72      4.83 o
  -4  10   1       84.66       37.62     25.19 o
  -3  10   1      209.91      211.86      9.14 o
  -2  10   1      154.23      163.75      6.67 o
  -1  10   1     2235.62     2366.33     17.65 o
   0  10   1      226.89      253.28      4.96 o
   1  10   1        9.10        5.84      2.46 o
   2  10   1      333.50      326.93      5.88 o
   3  10   1     1085.22     1120.74     12.26 o
   4  10   1       42.58       36.62      5.67 o
   5  10   1      119.75      114.99     12.26 o
   6  10   1       80.14       92.73      6.73 o
   7  10   1       51.29       45.24      6.18 o
   8  10   1        2.78        3.54      7.31 o
   9  10   1       37.48       58.56      8.97 o
  -8  11   1      268.33      289.66     16.44 o
  -7  11   1       34.55       47.67      8.82 o
  -6  11   1       84.57       62.80      6.68 o
  -5  11   1       17.07       21.15      4.17 o
  -4  11   1       14.43      -10.16     21.55 o
  -3  11   1      225.22      208.21      9.27 o
  -2  11   1      569.71      578.53     10.34 o
  -1  11   1      100.62       83.29      4.67 o
   0  11   1       39.80       36.99      3.93 o
   1  11   1      501.43      487.11      6.97 o
   2  11   1       47.45       46.97      4.33 o
   3  11   1       89.44       94.40      5.44 o
   4  11   1      637.22      647.26     10.23 o
   5  11   1      593.68      564.72     16.98 o
   6  11   1      362.30      352.73     31.99 o
   7  11   1       33.71       43.51      6.41 o
   8  11   1      140.58      162.81     11.40 o
   9  11   1        1.57       25.84      8.33 o
  -9  12   1        3.07       27.51     19.67 o
  -8  12   1       23.29       34.60     11.66 o
  -7  12   1        0.32        1.80      7.75 o
  -6  12   1       37.66       31.00      6.61 o
  -5  12   1       42.43       46.91      6.60 o
  -4  12   1       24.45       36.72     26.85 o
  -3  12   1      432.12      415.13     12.19 o
  -2  12   1      176.00      172.16      7.83 o
  -1  12   1      320.02      304.77      6.29 o
   0  12   1       82.88       73.64      4.88 o
   1  12   1        0.62        3.37      3.01 o
   2  12   1       57.35       62.91      4.53 o
   3  12   1     1924.39     2009.06     19.29 o
   4  12   1      363.16      352.56     10.08 o
   5  12   1      482.68      472.12     16.17 o
   6  12   1       68.83       68.93     18.58 o
   7  12   1        0.48       -5.89      5.89 o
   8  12   1        1.34        7.33      7.78 o
   9  12   1       29.93       47.06      9.87 o
  -8  13   1        9.10        7.27     11.16 o
  -7  13   1       10.01        5.04     10.90 o
  -6  13   1        6.75        4.77      6.13 o
  -5  13   1      123.17      110.28      8.22 o
  -4  13   1      137.57      107.11     26.09 o
  -3  13   1      851.12      806.92     15.64 o
  -2  13   1      168.77      141.07      7.99 o
  -1  13   1        0.16        7.62      4.87 o
   0  13   1      133.44      125.62      5.46 o
   1  13   1       71.05       70.67      4.24 o
   2  13   1      157.43      146.94      5.73 o
   3  13   1      156.52      140.10      7.06 o
   4  13   1      173.69      162.93     10.05 o
   5  13   1      229.90      210.95     14.14 o
   6  13   1       91.87       96.61     20.31 o
   7  13   1       28.01       18.84      7.17 o
   8  13   1        2.62       -6.63      7.22 o
  -8  14   1       85.40       68.14     15.60 o
  -7  14   1      158.09      150.98     14.19 o
  -6  14   1       26.79       25.52      9.78 o
  -5  14   1        9.38       -0.12      7.30 o
  -4  14   1      201.89      195.31     32.04 o
  -3  14   1      393.99      389.37     14.63 o
  -2  14   1     1488.86     1471.06     18.96 o
  -1  14   1      259.51      262.30      8.42 o
   0  14   1      169.06      164.71      6.90 o
   1  14   1        0.65        7.96      4.19 o
   2  14   1       20.99       24.90      6.08 o
   3  14   1      224.55      221.42      9.37 o
   4  14   1      557.49      524.46     14.44 o
   5  14   1      227.32      243.08     17.24 o
   6  14   1       14.39       18.12     19.81 o
   7  14   1        0.14        0.61      6.62 o
   8  14   1        1.99       12.15      7.75 o
  -7  15   1      205.05      208.54     16.75 o
  -6  15   1        0.70        1.21      9.21 o
  -5  15   1        0.35       11.90      7.45 o
  -4  15   1      121.38      152.09     26.83 o
  -3  15   1     1096.07     1039.91     21.53 o
  -2  15   1     1122.88     1052.70     18.60 o
  -1  15   1       57.61       58.52      7.79 o
   0  15   1      185.41      164.59      7.58 o
   1  15   1      193.94      173.17      7.21 o
   2  15   1      282.43      246.30      8.40 o
   3  15   1       99.68      104.55      9.63 o
   4  15   1      273.67      276.57     12.40 o
   5  15   1      157.90      162.17     16.42 o
   6  15   1       86.97      130.63     20.94 o
   7  15   1        2.01        4.00      6.97 o
  -7  16   1       50.48       68.81     12.81 o
  -6  16   1        6.53       16.92     10.02 o
  -5  16   1       20.13       22.53      8.62 o
  -4  16   1       21.69       24.45     26.07 o
  -3  16   1      230.97      242.61     14.93 o
  -2  16   1     2026.59     1975.28     27.57 o
  -1  16   1      189.62      173.43      9.43 o
   0  16   1      182.74      183.00      9.15 o
   1  16   1      213.39      199.40      8.40 o
   2  16   1      224.43      194.20     11.34 o
   3  16   1       32.03       15.38     10.51 o
   4  16   1      527.13      532.61     21.20 o
   5  16   1      187.68      170.13     16.48 o
   6  16   1       72.12      118.46     20.13 o
   7  16   1        1.36       15.37      9.93 o
  -6  17   1       80.67      103.83     13.92 o
  -5  17   1        0.47       -5.22      9.14 o
  -4  17   1        6.24        0.82     26.40 o
  -3  17   1       37.30       82.38     13.92 o
  -2  17   1       34.25       50.01     10.38 o
  -1  17   1      682.17      673.59     15.39 o
   0  17   1       54.71       65.71      7.74 o
   1  17   1        2.35       -0.46      6.54 o
   2  17   1       26.84       35.91     10.53 o
   3  17   1      429.69      414.11     15.98 o
   4  17   1      217.82      237.22     18.01 o
   5  17   1      121.09      131.00     17.22 o
   6  17   1       13.87       33.65     21.37 o
  -6  18   1        9.52       -4.55      9.96 o
  -5  18   1        5.68       17.93     10.38 o
  -4  18   1      179.84      187.09     23.77 o
  -3  18   1      141.54      160.94     15.49 o
  -2  18   1       32.68       57.19     11.94 o
  -1  18   1       30.98       47.20      8.56 o
   0  18   1      523.26      465.04     15.65 o
   1  18   1      275.06      270.84     12.33 o
   2  18   1      144.13      124.07     11.04 o
   3  18   1       25.32       38.91     11.32 o
   4  18   1      434.01      433.84     21.05 o
   5  18   1      111.65       80.35     17.57 o
  -5  19   1      202.73      239.62     18.22 o
  -4  19   1        5.49       71.35     21.56 o
  -3  19   1        5.67       65.77     15.63 o
  -2  19   1      281.32      295.29     16.38 o
  -1  19   1        7.16      -12.97     16.03 o
   0  19   1       12.47       34.05      9.53 o
   1  19   1      473.16      447.53     15.52 o
   2  19   1       37.01       55.98     12.32 o
   3  19   1      375.87      385.27     16.71 o
   4  19   1       56.82      113.98     16.08 o
   5  19   1       79.80       82.66     17.64 o
  -4  20   1       57.96       83.73     22.85 o
  -3  20   1       63.84       99.38     19.09 o
  -2  20   1      166.30      157.76     21.09 o
  -1  20   1       11.23       16.39     17.25 o
   0  20   1       51.08       48.84     21.08 o
   1  20   1       46.13       59.97      9.05 o
   2  20   1       91.62      104.60     11.29 o
   3  20   1      141.42      174.00     16.09 o
  -2  21   1       83.69       96.83     22.94 o
  -1  21   1       61.84       58.60     19.07 o
   0  21   1       77.86       93.04     15.40 o
   1  21   1       12.88       24.03     12.28 o
   2  21   1       95.82      103.99     11.97 o
 -10   0   2      179.45      170.79     18.27 o
  -8   0   2      791.61      746.08     21.85 o
  -6   0   2      419.40      409.45     12.37 o
  -4   0   2     3556.60     3685.23     41.53 o
  -2   0   2     3545.87     3222.63     59.61 o
   0   0   2     1871.02     1791.66     22.05 o
   2   0   2    12666.14    12270.64    116.69 o
   4   0   2        0.03       -1.21      3.35 o
   6   0   2      361.24      372.25     15.98 o
   8   0   2       10.78        9.23      6.23 o
  10   0   2       10.59       14.53      8.91 o
 -11   1   2        2.57        2.30      9.07 o
 -10   1   2      185.25      194.70     13.79 o
  -9   1   2      635.89      655.20     15.71 o
  -8   1   2       61.40       68.86      6.31 o
  -7   1   2        2.27        8.22      4.19 o
  -6   1   2      132.81      128.92      5.71 o
  -5   1   2      169.13      132.99      5.44 o
  -4   1   2     1098.10     1190.37     11.81 o
  -3   1   2       54.93       41.05      2.65 o
  -2   1   2     1634.00     1537.21     24.27 o
  -1   1   2      550.57      512.64      7.57 o
   0   1   2     2551.01     2388.37     19.96 o
   1   1   2     3201.03     3039.54     18.43 o
   2   1   2    10838.35    10645.77     74.95 o
   3   1   2      979.60     1031.29      9.00 o
   4   1   2       72.85       70.21      3.09 o
   5   1   2      285.70      289.10      6.29 o
   6   1   2        7.15       -7.75      7.75 o
   7   1   2       67.22       77.57      4.08 o
   8   1   2       71.67       73.10      5.50 o
   9   1   2       80.75       86.61      6.23 o
  10   1   2       62.89       65.27      7.37 o
 -10   2   2      226.64      219.93     14.57 o
  -9   2   2        9.62        6.23      5.95 o
  -8   2   2      326.43      352.59     12.04 o
  -7   2   2        0.38        5.11      4.09 o
  -6   2   2        0.26        1.92      3.78 o
  -5   2   2      823.31      826.37     11.09 o
  -4   2   2     1048.88     1142.86     11.16 o
  -3   2   2       10.95        9.88      2.19 o
  -2   2   2        2.41        8.41      8.14 o
  -1   2   2      518.46      493.42      7.88 o
   0   2   2     1000.62      963.44      8.37 o
   1   2   2    16369.09    15811.70     95.41 o
   2   2   2    43488.69    42202.20    307.08 o
   3   2   2      673.09      646.50      6.44 o
   4   2   2      449.12      440.76      5.61 o
   5   2   2      247.95      252.50      5.29 o
   6   2   2      107.41      115.01      8.79 o
   7   2   2      187.22      181.97     23.79 o
   8   2   2     1178.48     1176.93     15.96 o
   9   2   2        0.06       -1.91      4.69 o
  10   2   2        2.97        2.89      6.22 o
 -10   3   2        1.27       -7.65      8.07 o
  -9   3   2       34.74       35.49      8.44 o
  -8   3   2      101.33      104.20      7.79 o
  -7   3   2      422.40      434.93     10.01 o
  -6   3   2        2.17        6.87      3.59 o
  -5   3   2        0.26        1.74      3.07 o
  -4   3   2       48.89       51.21      2.87 o
  -3   3   2      629.94      637.41      6.68 o
  -2   3   2       56.99       48.26      9.12 o
  -1   3   2     4423.16     4193.46     28.41 o
   0   3   2     1527.01     1501.14     11.50 o
   1   3   2    10035.29     9759.06     61.26 o
   2   3   2     1823.11     1775.17     13.86 o
   3   3   2      521.77      525.14      6.11 o
   4   3   2      233.59      248.66      4.97 o
   5   3   2      169.76      183.62      5.42 o
   6   3   2      116.76      116.98      9.75 o
   7   3   2      129.12      131.69      5.61 o
   8   3   2       15.58        6.61      4.38 o
   9   3   2       15.18       14.37      5.28 o
  10   3   2       17.56       10.97      6.54 o
 -10   4   2       16.10        6.12     10.14 o
  -9   4   2       90.68       72.25      9.87 o
  -8   4   2      103.88      105.20      7.90 o
  -7   4   2       36.90       39.12      4.92 o
  -6   4   2       89.90       93.21      5.05 o
  -5   4   2      402.68      429.22      7.84 o
  -4   4   2        2.71        6.08      2.53 o
  -3   4   2      984.09      997.34      8.19 o
  -2   4   2      806.81      796.95     12.53 o
  -1   4   2      119.71      103.47      4.54 o
   0   4   2     1608.22     1534.86     11.45 o
   1   4   2     4043.00     4070.65     26.08 o
   2   4   2      207.02      184.52      2.63 o
   3   4   2      764.87      794.98      7.39 o
   4   4   2      861.77      909.48      8.50 o
   5   4   2      444.11      450.04      7.27 o
   6   4   2       51.18       62.41      9.53 o
   7   4   2       79.11       85.86      5.04 o
   8   4   2        0.89        3.10      4.45 o
   9   4   2      324.07      335.16     10.33 o
  10   4   2        4.62       -1.43      6.94 o
 -10   5   2        1.65      -11.14     11.14 o
  -9   5   2       24.15       26.56      9.88 o
  -8   5   2       31.55       36.23      7.78 o
  -7   5   2        9.65       14.88      4.76 o
  -6   5   2       92.22       89.09      5.28 o
  -5   5   2       82.54       85.03      4.78 o
  -4   5   2       82.39       79.95      3.61 o
  -3   5   2     1625.66     1740.04     13.60 o
  -2   5   2        3.14       -1.29      5.49 o
  -1   5   2      653.57      686.22      7.38 o
   0   5   2      113.42      118.71      3.63 o
   1   5   2     1006.89     1018.44      8.33 o
   2   5   2      654.50      737.53      6.24 o
   3   5   2     2039.99     2086.41     15.58 o
   4   5   2     1933.88     1981.11     16.95 o
   5   5   2      542.85      564.35      8.08 o
   6   5   2       20.09       25.23      9.11 o
   7   5   2       50.00       49.48      4.67 o
   8   5   2        1.71       16.69      4.76 o
   9   5   2        2.54        9.50      9.73 o
  10   5   2       74.21       64.61      8.57 o
 -10   6   2       44.43       30.95     14.15 o
  -9   6   2      223.03      206.53     15.49 o
  -8   6   2      515.45      474.04     19.04 o
  -7   6   2       79.58       79.09      7.22 o
  -6   6   2        2.36       -0.47      3.92 o
  -5   6   2      596.77      615.90     10.33 o
  -4   6   2        8.29       18.65      2.84 o
  -3   6   2       75.34       81.58      3.05 o
  -2   6   2     1198.43     1267.55     13.55 o
  -1   6   2      378.65      365.84      5.63 o
   0   6   2      537.62      571.73      6.07 o
   1   6   2     1278.09     1425.52     10.85 o
   2   6   2       51.24       37.05      2.20 o
   3   6   2      276.97      294.49      4.45 o
   4   6   2      244.76      239.80      4.98 o
   5   6   2       68.66       70.29      5.51 o
   6   6   2       64.57       54.06      8.33 o
   7   6   2        0.96        2.93      4.17 o
   8   6   2      109.28      118.09      8.65 o
   9   6   2      426.10      449.48     16.00 o
  10   6   2        5.08       13.60      8.34 o
 -10   7   2        1.96        3.02     12.55 o
  -9   7   2      463.50      468.52     26.53 o
  -8   7   2      499.63      500.34     19.63 o
  -7   7   2       23.41       28.05      6.06 o
  -6   7   2        7.17       10.97      4.25 o
  -5   7   2      177.32      179.49      6.38 o
  -4   7   2       87.26       80.46      4.02 o
  -3   7   2      549.84      557.96      6.64 o
  -2   7   2     3760.35     4023.10     34.58 o
  -1   7   2      717.40      713.62      8.06 o
   0   7   2      415.36      449.96      5.87 o
   1   7   2      438.41      478.31      5.67 o
   2   7   2      102.61      103.37      3.14 o
   3   7   2     1142.88     1120.30     10.14 o
   4   7   2      673.34      650.43      8.12 o
   5   7   2        7.75       -2.80      5.52 o
   6   7   2      197.31      198.96      8.73 o
   7   7   2      715.59      722.60     13.57 o
   8   7   2      131.29      152.50      9.59 o
   9   7   2      183.87      189.55     12.25 o
  10   7   2       87.18      102.74     11.02 o
 -10   8   2        0.08       -3.43     13.31 o
  -9   8   2        0.72       -4.87     11.92 o
  -8   8   2       86.69      101.12     11.47 o
  -7   8   2        9.01        0.66      6.04 o
  -6   8   2      245.18      226.94      8.07 o
  -5   8   2       33.84       30.36      4.22 o
  -4   8   2      110.55       99.11      4.35 o
  -3   8   2        2.62        2.20      2.21 o
  -2   8   2      599.63      683.44     11.50 o
  -1   8   2       62.61       66.14      4.95 o
   0   8   2     1047.66     1092.01      9.58 o
   1   8   2      570.17      617.65      6.99 o
   2   8   2     1060.31     1005.19      9.91 o
   3   8   2      212.65      248.00      5.01 o
   4   8   2       38.31       45.83      4.49 o
   5   8   2       46.30       47.32      5.31 o
   6   8   2      150.95      163.62      9.33 o
   7   8   2        2.78       -4.20      4.25 o
   8   8   2        4.75        4.74      5.47 o
   9   8   2       35.82       47.88      8.13 o
 -10   9   2       15.95       22.76     13.71 o
  -9   9   2        4.16        4.35     11.69 o
  -8   9   2        4.34        0.63      8.08 o
  -7   9   2      322.43      294.56     13.69 o
  -6   9   2        0.17       -0.64      4.60 o
  -5   9   2      631.75      617.24     10.86 o
  -4   9   2      533.22      513.29      7.81 o
  -3   9   2      293.95      320.06     28.04 o
  -2   9   2      335.39      352.35      9.26 o
  -1   9   2       76.05       87.00      5.42 o
   0   9   2      301.97      323.08      5.64 o
   1   9   2      278.47      307.41      5.37 o
   2   9   2      113.10      109.46      3.75 o
   3   9   2       50.26       55.62      3.98 o
   4   9   2       30.36       35.45      4.32 o
   5   9   2      239.61      242.82      6.96 o
   6   9   2      186.42      199.26     10.95 o
   7   9   2      345.23      375.21     69.51 o
   8   9   2      108.29      115.11      8.32 o
   9   9   2       46.73       57.25      8.52 o
  -7  10   2        0.99       28.24      7.50 o
  -6  10   2      434.20      390.31     12.13 o
  -5  10   2     1252.93     1188.23     16.24 o
  -4  10   2        8.31        9.03      3.16 o
  -3  10   2      111.99      133.27     25.68 o
  -2  10   2      190.45      201.06      8.81 o
  -1  10   2      198.34      201.86      6.46 o
   0  10   2       28.10       38.34      4.32 o
   1  10   2      425.72      404.77      6.52 o
   2  10   2       99.53      103.01      4.04 o
   3  10   2      529.03      527.27      7.81 o
   4  10   2      304.86      313.60      6.67 o
   5  10   2       40.68       48.23      7.26 o
   6  10   2      300.22      278.94     12.31 o
   7  10   2      135.71      118.47     66.51 o
   8  10   2      131.30      133.34      8.99 o
   9  10   2        6.38        4.07      7.79 o
  -8  11   2      104.26      121.10     16.95 o
  -7  11   2      241.60      247.64     18.09 o
  -6  11   2      563.55      564.06     14.10 o
  -5  11   2      689.76      676.16     12.14 o
  -4  11   2       28.56       33.69      4.21 o
  -3  11   2       29.45       32.51      3.74 o
  -2  11   2      248.29      271.22     10.57 o
  -1  11   2      443.67      462.31      9.36 o
   0  11   2      172.93      191.30      5.59 o
   1  11   2       60.94       65.85      4.57 o
   2  11   2        5.59        3.97      3.07 o
   3  11   2      148.67      145.27      5.14 o
   4  11   2       30.82       37.46      5.39 o
   5  11   2      700.05      682.50     13.36 o
   6  11   2      311.71      291.72     12.85 o
   7  11   2       53.37      120.50     28.45 o
   8  11   2        7.09        2.67      6.36 o
   9  11   2       14.47        0.40      7.77 o
  -9  12   2        4.04       -4.38     11.73 o
  -8  12   2       18.30        7.28     11.96 o
  -7  12   2       35.59       40.48     11.51 o
  -6  12   2       73.88       67.22      9.39 o
  -5  12   2      389.09      387.35      9.86 o
  -4  12   2       23.84       25.34      4.69 o
  -3  12   2      361.62      367.97     22.82 o
  -2  12   2        8.42       19.84      8.84 o
  -1  12   2      211.97      207.27      7.83 o
   0  12   2      324.97      353.55      6.82 o
   1  12   2       58.71       63.75      4.82 o
   2  12   2      506.19      493.16      7.59 o
   3  12   2      101.82       90.67      5.24 o
   4  12   2      744.51      721.85     13.58 o
   5  12   2      155.47      155.19      9.51 o
   6  12   2      509.88      482.54     15.62 o
   7  12   2       45.16       -4.87     27.24 o
   8  12   2       54.48       56.09      8.08 o
  -8  13   2       27.37       34.37     14.00 o
  -7  13   2       13.60       13.06     10.63 o
  -6  13   2        1.20        2.13      7.68 o
  -5  13   2      264.23      255.45     13.48 o
  -4  13   2       36.00       35.23      5.37 o
  -3  13   2      262.64      247.81     30.67 o
  -2  13   2       93.86       87.49      9.53 o
  -1  13   2      136.62      134.74      7.61 o
   0  13   2       28.87       26.66      5.41 o
   1  13   2      138.12      146.07      5.63 o
   2  13   2       27.39       24.33      4.15 o
   3  13   2      196.46      187.51      7.41 o
   4  13   2      172.29      162.78      8.44 o
   5  13   2      187.34      193.51     11.60 o
   6  13   2       36.53       34.03     11.97 o
   7  13   2        9.14       46.39     28.12 o
   8  13   2        8.82       -4.61      7.11 o
  -8  14   2       13.41        6.26     13.77 o
  -7  14   2        4.80       -8.20     11.60 o
  -6  14   2       27.90       33.71      9.25 o
  -5  14   2       59.11       44.01      8.97 o
  -4  14   2      143.21      140.38      8.54 o
  -3  14   2       40.08       84.51     19.22 o
  -2  14   2      806.09      776.33     15.59 o
  -1  14   2     1227.68     1216.77     18.44 o
   0  14   2      386.57      372.85      9.17 o
   1  14   2       16.48       18.19      5.36 o
   2  14   2      647.85      638.82     11.49 o
   3  14   2      249.78      224.72      9.55 o
   4  14   2      282.14      269.97     10.97 o
   5  14   2      284.87      269.04     13.14 o
   6  14   2       87.94      121.36     12.82 o
   7  14   2       25.45       76.17     28.11 o
  -7  15   2       44.18       54.73     14.83 o
  -6  15   2      917.40      926.50     29.19 o
  -5  15   2        6.02       11.87      8.19 o
  -4  15   2      100.12       98.45     10.54 o
  -3  15   2       13.05       64.72     29.16 o
  -2  15   2      101.61      104.21     10.91 o
  -1  15   2     1088.58     1056.79     17.33 o
   0  15   2      142.25      153.03      8.39 o
   1  15   2      224.27      206.86      7.43 o
   2  15   2        4.09        8.19      6.06 o
   3  15   2       45.15       26.37      7.38 o
   4  15   2       61.40       60.50      9.89 o
   5  15   2      241.16      233.12     13.23 o
   6  15   2       47.13       66.80     13.04 o
   7  15   2       59.72      124.68     32.63 o
  -7  16   2      141.63      132.72     18.82 o
  -6  16   2       83.37       98.69     13.64 o
  -5  16   2       27.10       43.52      9.36 o
  -4  16   2        1.90        6.60      7.27 o
  -3  16   2       27.06       50.23     29.63 o
  -2  16   2      182.90      157.45     11.66 o
  -1  16   2     2600.99     2446.43     32.25 o
   0  16   2      136.89      114.87      8.80 o
   1  16   2      175.80      161.52      9.55 o
   2  16   2        2.79       15.49      7.34 o
   3  16   2        7.67        2.53      8.01 o
   4  16   2      122.47      136.56     11.47 o
   5  16   2      324.42      322.55     15.06 o
   6  16   2       43.45       76.13     13.54 o
  -6  17   2       10.70       13.90     10.57 o
  -5  17   2        4.07       11.45      8.68 o
  -4  17   2        2.70        5.99      7.65 o
  -3  17   2        2.70      -14.90     28.10 o
  -2  17   2       37.92       60.68     10.74 o
  -1  17   2       28.07       37.34      9.63 o
   0  17   2      443.18      427.91     15.63 o
   1  17   2       24.97       31.93      9.58 o
   2  17   2       41.87       34.85      6.76 o
   3  17   2       73.70       80.35     10.02 o
   4  17   2       41.60       46.10     12.87 o
   5  17   2      172.10      178.47     15.97 o
   6  17   2       47.36       73.47     17.01 o
  -5  18   2        5.16       16.61      9.17 o
  -4  18   2       25.02       28.32      8.83 o
  -3  18   2      166.72      208.24     35.36 o
  -2  18   2       60.18       53.75     14.66 o
  -1  18   2       37.75       34.93     12.32 o
   0  18   2      404.30      420.77     16.09 o
   1  18   2      185.34      181.10     11.95 o
   2  18   2        3.28        3.80      7.87 o
   3  18   2       90.15       93.19     12.12 o
   4  18   2       77.87       70.66     13.06 o
   5  18   2      304.74      329.89     19.64 o
  -5  19   2       17.65       57.29     13.04 o
  -4  19   2       15.66       13.73      9.18 o
  -3  19   2       33.22       45.20     11.15 o
  -2  19   2      162.81      148.40     24.39 o
  -1  19   2      261.94      242.35     17.60 o
   0  19   2       65.95       67.94     11.13 o
   1  19   2       29.15       26.29      9.99 o
   2  19   2       21.90       -1.56      7.87 o
   3  19   2       66.60       86.51     12.83 o
   4  19   2      223.02      235.54     17.59 o
  -3  20   2        5.41       28.38     18.97 o
  -2  20   2       85.89       67.30     24.74 o
  -1  20   2      181.89      183.15     22.74 o
   0  20   2      100.90      100.39     12.67 o
   1  20   2      105.80      109.82     11.31 o
   2  20   2        8.93       25.05     10.98 o
   3  20   2       18.01       51.85     12.12 o
  -1  21   2       89.35      114.61     21.20 o
   0  21   2       19.97       39.02     16.68 o
   1  21   2       81.38      104.75     11.60 o
  -9   0   3      832.85      827.54     31.34 o
  -7   0   3      473.25      494.22     15.74 o
  -5   0   3      109.31      116.34      7.34 o
  -3   0   3      487.26      590.03     12.53 o
  -1   0   3      661.06      586.36     21.51 o
   1   0   3     3417.79     3347.04     34.09 o
   3   0   3      138.58      147.71      3.60 o
   5   0   3     1542.81     1527.88     16.72 o
   7   0   3      128.73      124.12     12.80 o
   9   0   3        6.01        8.82      7.49 o
 -10   1   3       25.69       36.12      9.05 o
  -9   1   3        1.11        2.99      7.02 o
  -8   1   3       50.31       40.58      6.33 o
  -7   1   3        1.78        6.98      4.93 o
  -6   1   3       81.64       77.67      5.13 o
  -5   1   3        8.80        2.93      3.29 o
  -4   1   3      245.57      231.63      5.69 o
  -3   1   3      611.09      619.22      8.12 o
  -2   1   3      210.10      189.24      4.84 o
  -1   1   3     1321.94     1306.42     26.12 o
   0   1   3      535.21      505.67      7.88 o
   1   1   3      302.74      305.86      5.29 o
   2   1   3     1048.23     1088.26      8.08 o
   3   1   3     1522.45     1457.98     14.06 o
   4   1   3      349.64      338.75      6.50 o
   5   1   3       55.76       52.89      3.92 o
   6   1   3      109.93      107.61      5.19 o
   7   1   3        9.46       15.56      8.25 o
   8   1   3      234.73      237.29      7.38 o
   9   1   3      160.84      170.45      7.65 o
  10   1   3        0.83        8.96      5.91 o
 -10   2   3       53.78       62.76     10.20 o
  -9   2   3        5.19        1.13      7.48 o
  -8   2   3      278.73      264.82     10.97 o
  -7   2   3      682.54      675.49     13.83 o
  -6   2   3       28.08       28.09      4.68 o
  -5   2   3       45.92       40.43      3.89 o
  -4   2   3       76.21       80.30      3.75 o
  -3   2   3      742.79      752.37      8.91 o
  -2   2   3       27.42       27.50      2.56 o
  -1   2   3      579.98      548.31     14.90 o
   0   2   3      943.84      888.82     11.66 o
   1   2   3     1858.14     1739.53     14.08 o
   2   2   3      612.79      583.92      5.55 o
   3   2   3        3.53        2.33      1.66 o
   4   2   3     1000.24      989.24     12.13 o
   5   2   3       62.57       49.55      4.28 o
   6   2   3      186.72      188.08      5.65 o
   7   2   3       25.04       17.35      8.11 o
   8   2   3        9.11        6.69      4.28 o
   9   2   3       19.88       13.10      5.36 o
  10   2   3       32.73       23.51      7.25 o
 -10   3   3      193.41      172.69     13.41 o
  -9   3   3        2.11       -3.50      8.85 o
  -8   3   3      208.40      196.16     12.01 o
  -7   3   3      423.94      435.31     10.38 o
  -6   3   3     1025.66     1015.57     14.43 o
  -5   3   3       46.57       61.17      4.45 o
  -4   3   3      154.25      172.74      5.36 o
  -3   3   3     4080.00     4364.43     31.38 o
  -2   3   3      724.62      701.58      7.11 o
  -1   3   3     1380.71     1325.63     22.27 o
   0   3   3     1420.31     1362.32     12.10 o
   1   3   3      570.28      549.48      6.09 o
   2   3   3      488.81      487.33      5.90 o
   3   3   3        1.35        2.47      1.60 o
   4   3   3      313.08      328.70      6.03 o
   5   3   3      596.81      603.84      8.25 o
   6   3   3      255.21      266.05      8.35 o
   7   3   3      185.67      167.06     10.40 o
   8   3   3      349.96      357.34      9.36 o
   9   3   3      172.59      182.72      9.96 o
  10   3   3      104.88      110.96      9.02 o
 -10   4   3       59.68       46.91     15.81 o
  -9   4   3      461.01      440.29     20.76 o
  -8   4   3      101.27      106.43     10.15 o
  -7   4   3      177.57      181.05      7.52 o
  -6   4   3       10.00        9.17      4.40 o
  -5   4   3      563.43      558.33      9.84 o
  -4   4   3      247.59      261.65      6.13 o
  -3   4   3      171.72      203.39      4.68 o
  -2   4   3       12.89       23.21      2.28 o
  -1   4   3      181.32      194.71      7.56 o
   0   4   3       76.00       70.48      4.10 o
   1   4   3      899.03      846.88      8.38 o
   2   4   3      711.18      752.80      8.16 o
   3   4   3        0.74        3.53      1.90 o
   4   4   3     2997.34     3057.46     24.82 o
   5   4   3      323.62      334.65      5.98 o
   6   4   3        7.13        0.95      5.72 o
   7   4   3        2.94       -0.99      8.63 o
   8   4   3        0.00        7.54      4.74 o
   9   4   3      343.07      353.42     11.86 o
  10   4   3       58.47       49.82      7.69 o
 -10   5   3       11.04        7.95     13.29 o
  -9   5   3       76.66       73.55     15.39 o
  -8   5   3      114.12      125.11     12.88 o
  -7   5   3       98.76      111.64      7.01 o
  -6   5   3       49.42       48.43      5.28 o
  -5   5   3      214.64      222.58      7.06 o
  -4   5   3      265.77      296.76      6.56 o
  -3   5   3      247.01      257.52      5.04 o
  -2   5   3       65.28       64.95      2.88 o
  -1   5   3        9.71        6.78      5.98 o
   0   5   3      769.14      753.67      9.43 o
   1   5   3       64.87       66.52      3.61 o
   2   5   3     2315.51     2372.82     19.27 o
   3   5   3     9711.82    10036.79     70.02 o
   4   5   3      530.00      543.62      7.09 o
   5   5   3       83.53       88.12      4.51 o
   6   5   3      361.95      366.20      7.81 o
   7   5   3       51.82       50.15      9.07 o
   8   5   3       43.75       37.21      5.03 o
   9   5   3      527.57      500.45     13.52 o
  10   5   3        9.35       16.50      8.61 o
 -10   6   3        1.68      -12.20     12.20 o
  -9   6   3       21.81        3.20     12.00 o
  -8   6   3        3.73        5.25      8.59 o
  -7   6   3      242.78      238.48     10.72 o
  -6   6   3      163.97      165.40      7.18 o
  -5   6   3      128.43      129.96      5.36 o
  -4   6   3      158.38      175.77      5.43 o
  -3   6   3      259.52      252.23      5.19 o
  -2   6   3     2127.62     2228.62     15.91 o
  -1   6   3      179.64      198.13      8.70 o
   0   6   3      669.50      694.46      8.60 o
   1   6   3      206.38      194.81      4.98 o
   2   6   3      242.93      260.75      4.52 o
   3   6   3      366.33      393.67      5.20 o
   4   6   3     1026.52      994.96     10.16 o
   5   6   3      115.99      126.76      5.12 o
   6   6   3       16.47       25.65      5.65 o
   7   6   3      310.60      314.88     11.97 o
   8   6   3       11.71       16.46      5.05 o
   9   6   3        3.59       40.19      8.24 o
 -10   7   3       12.89        8.74     13.96 o
  -9   7   3       23.05       24.70     13.34 o
  -8   7   3      112.35      110.07     16.84 o
  -7   7   3      273.08      270.71     12.34 o
  -6   7   3        6.16        9.71      4.75 o
  -5   7   3      145.58      154.99      5.76 o
  -4   7   3        5.79        5.23      3.08 o
  -3   7   3       27.53       34.02      2.91 o
  -2   7   3     1513.97     1609.24     13.41 o
  -1   7   3      536.08      550.61     11.95 o
   0   7   3      172.35      186.74      5.29 o
   1   7   3      115.47      133.77      4.52 o
   2   7   3      915.73      939.13      9.13 o
   3   7   3       76.48       73.06      3.06 o
   4   7   3      277.45      294.26      5.25 o
   5   7   3      665.59      663.64      8.60 o
   6   7   3       20.34       24.96      5.88 o
   7   7   3       39.78       34.95     10.01 o
   8   7   3       50.42       78.41     66.63 o
   9   7   3        8.80       21.57      6.54 o
 -10   8   3       79.84       95.21     18.67 o
  -9   8   3       76.45       81.09     16.21 o
  -8   8   3      275.18      255.50     21.54 o
  -7   8   3      232.26      230.04     13.32 o
  -6   8   3      190.66      198.10      8.62 o
  -5   8   3       74.28       75.03      5.12 o
  -4   8   3      162.01      161.53      5.70 o
  -3   8   3       13.01       10.60      2.75 o
  -2   8   3       10.25       13.32      2.16 o
  -1   8   3      529.84      577.68     11.91 o
   0   8   3      604.98      625.84      7.94 o
   1   8   3      131.71      142.44      4.78 o
   2   8   3      174.11      200.81      5.13 o
   3   8   3        7.98        7.04      2.54 o
   4   8   3      493.28      518.42      7.05 o
   5   8   3      272.89      281.74      6.47 o
   6   8   3       83.62       69.16      7.42 o
   7   8   3      239.43      256.23     12.12 o
   8   8   3       53.97       56.34     71.32 o
   9   8   3       23.52       20.37      7.38 o
  -9   9   3       13.13       38.39     14.09 o
  -8   9   3        5.40       19.48     12.54 o
  -7   9   3       32.54       37.80     10.47 o
  -6   9   3       85.18       99.34      7.21 o
  -5   9   3       40.35       35.92      5.36 o
  -4   9   3     1183.40     1153.05     13.82 o
  -3   9   3      391.86      394.36      6.93 o
  -2   9   3      375.87      389.28     29.41 o
  -1   9   3      520.60      570.85     12.52 o
   0   9   3      760.05      773.02     10.05 o
   1   9   3       35.80       39.81      4.33 o
   2   9   3       62.83       65.60      4.42 o
   3   9   3      239.38      235.70      4.83 o
   4   9   3      135.14      142.18      4.48 o
   5   9   3      559.86      572.46      9.86 o
   6   9   3      499.72      517.16     11.81 o
   7   9   3      476.47      496.42     14.05 o
   8   9   3      156.06      104.19     77.52 o
   9   9   3       47.05       49.55      8.39 o
  -9  10   3       39.64       42.87     15.29 o
  -8  10   3       24.75       26.58     12.89 o
  -7  10   3        1.53       -4.29      9.49 o
  -6  10   3        2.70        2.63      5.25 o
  -5  10   3      330.04      313.17      9.41 o
  -4  10   3      334.89      326.03      8.26 o
  -3  10   3       87.67       84.73      4.03 o
  -2  10   3      136.07      195.07     26.12 o
  -1  10   3      200.43      219.98      9.20 o
   0  10   3      290.65      311.17      7.38 o
   1  10   3     1394.17     1413.09     13.67 o
   2  10   3      592.10      590.31      8.46 o
   3  10   3       64.67       69.66      3.58 o
   4  10   3       63.48       73.59      4.57 o
   5  10   3      886.05      918.05     14.09 o
   6  10   3      272.69      244.15      9.73 o
   7  10   3       79.06       78.77     10.54 o
   8  10   3      110.51       11.84     81.08 o
   9  10   3        0.04       -6.09      6.09 o
  -9  11   3       16.55        8.55     14.50 o
  -7  11   3       58.44       40.65     13.28 o
  -6  11   3       16.50        7.85      7.40 o
  -5  11   3       24.18       27.77      5.71 o
  -4  11   3       29.19       32.73      4.93 o
  -3  11   3       89.81       89.68      4.38 o
  -2  11   3      863.55      965.46     43.23 o
  -1  11   3      177.50      184.96     10.27 o
   0  11   3      120.75      128.96      7.14 o
   1  11   3      112.59      114.44      5.43 o
   2  11   3      190.95      190.42      5.87 o
   3  11   3       54.22       46.10      3.72 o
   4  11   3      212.47      194.20      7.09 o
   5  11   3       67.18       61.38      7.47 o
   6  11   3       12.56        6.71      7.96 o
   7  11   3       79.89       61.52     11.10 o
   8  11   3       66.96       30.04     21.69 o
  -8  12   3      109.63      132.34     18.60 o
  -7  12   3       41.03       15.42     12.62 o
  -6  12   3       19.16       35.31      8.89 o
  -5  12   3      673.96      617.54     14.24 o
  -4  12   3      200.54      202.88      8.69 o
  -3  12   3        0.13       -1.80      3.87 o
  -2  12   3      370.26      375.74      8.62 o
  -1  12   3      424.83      423.44     11.86 o
   0  12   3      469.53      479.57      9.91 o
   1  12   3     1620.90     1673.32     16.77 o
   2  12   3      129.72      121.16      5.55 o
   3  12   3       55.52       56.81      5.29 o
   4  12   3      155.23      152.83      7.41 o
   5  12   3      416.86      414.55     11.50 o
   6  12   3      459.45      466.44     13.06 o
   7  12   3        8.14       19.82     11.25 o
   8  12   3       25.34        7.95     21.56 o
  -8  13   3        6.74       18.42     14.08 o
  -7  13   3      103.87       94.30     16.70 o
  -6  13   3      808.67      790.24     24.34 o
  -5  13   3        0.21       10.08      8.06 o
  -4  13   3       64.20       59.25      7.17 o
  -3  13   3       44.68       49.20      6.01 o
  -2  13   3      245.61      249.82      8.41 o
  -1  13   3     1093.58     1067.45     17.70 o
   0  13   3     1063.86     1008.64     14.86 o
   1  13   3      129.47      113.68      6.53 o
   2  13   3      207.58      204.84      7.58 o
   3  13   3       88.57       97.17      6.22 o
   4  13   3      149.57      135.07      8.02 o
   5  13   3       67.89       73.95      9.48 o
   6  13   3      190.44      191.82     11.89 o
   7  13   3      115.66      139.68     12.79 o
   8  13   3       12.98      -21.91     21.91 o
  -8  14   3        5.32       -2.84     14.01 o
  -7  14   3        0.46       -3.16     11.91 o
  -6  14   3        0.32        1.05      9.02 o
  -5  14   3      320.52      291.93     16.35 o
  -4  14   3        0.04        7.51      5.84 o
  -3  14   3       58.04       55.36      6.93 o
  -2  14   3       51.54       62.59     28.33 o
  -1  14   3      329.83      348.73     13.05 o
   0  14   3      378.76      372.55     10.21 o
   1  14   3      178.50      152.71      8.18 o
   2  14   3      212.28      207.36      9.36 o
   3  14   3      270.38      257.20      9.49 o
   4  14   3       58.16       59.95      8.52 o
   5  14   3      174.36      181.49     11.24 o
   6  14   3       35.32       39.86     10.75 o
   7  14   3       56.94       76.35     12.77 o
  -7  15   3       39.82       24.06     13.93 o
  -6  15   3        9.89       21.08     11.41 o
  -5  15   3       62.40       62.43     10.55 o
  -4  15   3       37.78       34.63      7.75 o
  -3  15   3       12.17       13.37      5.86 o
  -2  15   3       10.21        5.04     27.62 o
  -1  15   3      852.25      822.13     16.16 o
   0  15   3       76.29       74.08      9.63 o
   1  15   3       77.85       58.31      8.06 o
   2  15   3       43.52       51.89      7.86 o
   3  15   3        2.09       -1.46      5.76 o
   4  15   3       16.65       10.82      8.13 o
   5  15   3      213.19      210.36     12.07 o
   6  15   3       34.11       39.15     11.32 o
   7  15   3      181.34      201.46     14.66 o
  -7  16   3       15.82       19.17     14.94 o
  -6  16   3      117.58      110.70     17.90 o
  -5  16   3       10.79       19.72      9.14 o
  -4  16   3       18.38       11.00      8.45 o
  -3  16   3        2.74       -1.39      5.76 o
  -2  16   3       27.65       34.72     20.76 o
  -1  16   3      294.74      265.84     12.85 o
   0  16   3      797.53      731.94     17.84 o
   1  16   3       34.57       43.36     10.50 o
   2  16   3        9.85       31.85      8.50 o
   3  16   3        4.45        5.05      6.12 o
   4  16   3       34.79       39.44      8.97 o
   5  16   3       14.58       37.33     10.07 o
   6  16   3       16.65       34.43     11.61 o
  -6  17   3        0.47        1.53     12.38 o
  -5  17   3        0.11        5.88      9.09 o
  -4  17   3      106.38      108.10     11.64 o
  -3  17   3      141.67      152.67     12.62 o
  -2  17   3        3.22       17.66     28.90 o
  -1  17   3       29.14       43.79     13.08 o
   0  17   3      100.48      106.18     11.82 o
   1  17   3      360.95      318.92     14.38 o
   2  17   3       85.54      107.95     11.54 o
   3  17   3       19.53       23.97      8.81 o
   4  17   3        5.70       28.19     10.99 o
   5  17   3       24.75       23.52     12.59 o
  -5  18   3        0.76       -8.23      8.23 o
  -4  18   3       19.90       26.59      9.75 o
  -3  18   3        1.67       15.20     13.24 o
  -2  18   3      212.65      277.41     31.38 o
  -1  18   3      133.43      129.14     14.84 o
   0  18   3      620.18      586.73     19.54 o
   1  18   3       21.71       14.32     11.12 o
   2  18   3       82.52       87.94     14.21 o
   3  18   3        0.17       11.05      8.48 o
   4  18   3        0.13       13.44      9.92 o
   5  18   3       95.92      107.15     14.34 o
  -4  19   3       18.76       13.76     20.26 o
  -3  19   3      110.44      130.21     18.42 o
  -2  19   3       21.69       28.24     13.68 o
  -1  19   3        4.43       40.91     14.52 o
   0  19   3        2.54       30.08     12.71 o
   1  19   3      480.50      475.00     17.80 o
   2  19   3       81.85       87.12     12.05 o
   3  19   3       80.40      114.31     11.97 o
   4  19   3      133.35      144.99     14.41 o
  -3  20   3        2.77        6.76     13.88 o
  -2  20   3        0.00        0.66     13.53 o
  -1  20   3       76.18       29.27     24.15 o
   0  20   3       51.05       87.00     13.76 o
   1  20   3      172.25      182.93     15.21 o
   2  20   3       20.91       30.22     11.56 o
 -10   0   4        7.79       19.74     12.32 o
  -8   0   4      177.92      188.68     16.13 o
  -6   0   4        8.47        8.33      5.79 o
  -4   0   4        0.84        2.64      2.82 o
  -2   0   4     2232.25     2362.98     29.30 o
   0   0   4      146.51      115.94     18.95 o
   2   0   4        0.04        9.41      4.68 o
   4   0   4      939.17      917.81     15.69 o
   6   0   4      634.26      680.60     12.19 o
   8   0   4      201.71      186.55     13.47 o
 -10   1   4       31.19       34.64     11.20 o
  -9   1   4       37.60       42.41      8.35 o
  -8   1   4      818.63      783.02     19.85 o
  -7   1   4     1010.65      999.38     17.17 o
  -6   1   4        8.51        9.66      4.69 o
  -5   1   4      107.21      102.23      5.11 o
  -4   1   4       71.18       62.54      4.11 o
  -3   1   4      715.12      705.90     10.89 o
  -2   1   4      146.11      159.32      5.07 o
  -1   1   4     1068.79     1054.25     10.33 o
   0   1   4       20.54       25.59      9.97 o
   1   1   4      365.51      337.85      7.26 o
   2   1   4       87.62       87.24      3.58 o
   3   1   4      333.28      338.59      5.24 o
   4   1   4     1233.41     1182.76     12.57 o
   5   1   4       31.21       17.12      4.86 o
   6   1   4       28.49       24.89      4.87 o
   7   1   4        3.09        2.34      5.23 o
   8   1   4       20.81       23.63      8.92 o
   9   1   4       19.33       23.22      5.83 o
 -10   2   4       14.01       12.03     10.15 o
  -9   2   4       40.18       41.94      8.60 o
  -8   2   4       13.21        9.65      8.63 o
  -7   2   4      210.02      201.93      9.88 o
  -6   2   4       28.16       28.58      5.24 o
  -5   2   4        3.93        3.35      3.46 o
  -4   2   4      117.19      120.91      6.23 o
  -3   2   4       16.34       12.75      3.42 o
  -2   2   4      317.09      320.97      6.41 o
  -1   2   4      943.51      975.41      9.80 o
   0   2   4      416.42      418.20     14.80 o
   1   2   4      304.66      304.47      7.49 o
   2   2   4      450.65      438.71      6.10 o
   3   2   4     1030.00     1020.02      9.72 o
   4   2   4     5895.56     6087.97     51.92 o
   5   2   4      160.11      161.49      6.15 o
   6   2   4       67.39       61.52      6.56 o
   7   2   4      127.24      136.14      9.10 o
   8   2   4       15.16       30.86     10.38 o
   9   2   4       32.55       10.86      9.39 o
 -10   3   4       10.34       13.01     10.65 o
  -9   3   4       65.43       78.95     12.30 o
  -8   3   4      115.40      125.22     12.65 o
  -7   3   4        2.17        1.90      5.30 o
  -6   3   4       27.05       28.41      4.95 o
  -5   3   4       19.62       26.13      4.21 o
  -4   3   4       76.38       74.91      4.70 o
  -3   3   4      322.85      378.93      7.92 o
  -2   3   4     1065.46     1174.72     12.16 o
  -1   3   4      170.85      182.87      5.30 o
   0   3   4      307.69      323.78     13.61 o
   1   3   4      632.24      649.56      9.48 o
   2   3   4      298.46      307.73      5.31 o
   3   3   4      394.15      382.40      5.67 o
   4   3   4     1528.50     1540.51     14.83 o
   5   3   4      532.13      546.22      8.66 o
   6   3   4       64.27       68.03      6.88 o
   7   3   4      234.25      240.25     10.86 o
   8   3   4      104.70      197.24     20.26 o
   9   3   4       27.98       13.51      5.14 o
 -10   4   4       59.28       56.57     12.32 o
  -9   4   4        0.08      -11.58     11.58 o
  -8   4   4        1.88      -11.38     11.38 o
  -7   4   4      276.62      240.61     10.40 o
  -6   4   4      784.51      768.40     14.21 o
  -5   4   4      279.12      296.98      8.83 o
  -4   4   4       18.63       15.98      3.78 o
  -3   4   4     1160.09     1279.59     13.99 o
  -2   4   4        4.03        9.62      2.67 o
  -1   4   4     1269.83     1335.70     12.47 o
   0   4   4      775.40      762.63     13.22 o
   1   4   4      593.73      565.02      8.18 o
   2   4   4      885.54      942.65      9.54 o
   3   4   4     3693.34     3613.65     32.19 o
   4   4   4     2710.92     2692.72     25.25 o
   5   4   4       21.03       21.66      4.78 o
   6   4   4       14.52        0.93      6.94 o
   7   4   4      103.21      105.03     10.81 o
   8   4   4       19.32       78.78     19.73 o
   9   4   4      194.72      178.23     10.97 o
 -10   5   4        0.42      -10.75     12.59 o
  -9   5   4       53.33       52.61     15.41 o
  -8   5   4      104.28       96.89     16.18 o
  -7   5   4      556.54      613.74     16.44 o
  -6   5   4     1628.81     1600.83     21.17 o
  -5   5   4       48.30       45.31      5.16 o
  -4   5   4        3.62        4.97      3.37 o
  -3   5   4       33.36       36.78      3.01 o
  -2   5   4       55.00       63.06      3.31 o
  -1   5   4     1686.57     1639.63     51.15 o
   0   5   4      856.44      906.01     15.94 o
   1   5   4     1471.95     1441.28     15.57 o
   2   5   4     2266.34     2280.03     19.18 o
   3   5   4      657.71      639.14      7.74 o
   4   5   4       19.11       24.02      2.53 o
   5   5   4      601.22      604.96      9.39 o
   6   5   4       86.26       76.78      7.28 o
   7   5   4       66.85       77.25     11.03 o
   8   5   4      261.66      305.20     25.17 o
   9   5   4       19.33       23.40      7.15 o
 -10   6   4        0.86       18.73     14.96 o
  -9   6   4       12.65        3.68     12.89 o
  -8   6   4      226.81      206.94     21.06 o
  -7   6   4      239.00      219.29     11.10 o
  -6   6   4      732.47      693.13     14.71 o
  -5   6   4      206.80      223.89      7.24 o
  -4   6   4       64.13       63.31      4.29 o
  -3   6   4      338.04      341.71      6.34 o
  -2   6   4       41.12       42.09      3.12 o
  -1   6   4      254.03      247.78     21.22 o
   0   6   4      476.87      503.15     12.25 o
   1   6   4      434.19      460.47      8.41 o
   2   6   4      240.63      238.52      6.15 o
   3   6   4      898.64      907.37      9.33 o
   4   6   4        2.25       -1.05      2.36 o
   5   6   4      283.22      275.26      5.33 o
   6   6   4      418.10      415.93      7.85 o
   7   6   4      101.38       97.81     12.60 o
   8   6   4      169.06      183.26     24.25 o
   9   6   4       63.24       75.30      8.87 o
 -10   7   4       45.69       53.33     16.85 o
  -9   7   4        1.47       -1.02     12.42 o
  -8   7   4       11.98       10.67     11.86 o
  -7   7   4       14.77       16.13     10.06 o
  -6   7   4        6.72        1.73      5.06 o
  -5   7   4       50.31       54.31      5.32 o
  -4   7   4      401.06      412.01      7.96 o
  -3   7   4        4.14        2.12      2.75 o
  -2   7   4       72.35       79.85      3.72 o
  -1   7   4      317.83      293.58      5.61 o
   0   7   4      382.14      396.59     11.48 o
   1   7   4      134.83      121.51      6.38 o
   2   7   4      560.75      564.20      8.18 o
   3   7   4      267.93      268.41      5.58 o
   4   7   4      100.64      107.94      3.48 o
   5   7   4      753.33      761.17      9.48 o
   6   7   4      348.64      329.21      7.42 o
   7   7   4       59.82       68.00      7.20 o
   8   7   4       63.22       82.02     10.61 o
   9   7   4      353.66      252.58     21.59 o
  -9   8   4       11.21       22.80     14.01 o
  -8   8   4      173.94      141.74     18.74 o
  -7   8   4      151.79      161.06     15.50 o
  -6   8   4        3.83        1.06      5.90 o
  -5   8   4       19.13       22.71      5.57 o
  -4   8   4        7.30        2.56      3.14 o
  -3   8   4       25.43       24.09      3.28 o
  -2   8   4      359.63      335.22      6.39 o
  -1   8   4       69.87       74.87      3.61 o
   0   8   4      225.22      225.66     10.40 o
   1   8   4      438.90      446.39      7.96 o
   2   8   4       30.00       35.78      4.71 o
   3   8   4      400.34      407.92      6.15 o
   4   8   4       33.32       30.94      3.35 o
   5   8   4      270.53      276.83      6.68 o
   6   8   4      224.54      234.56      7.88 o
   7   8   4       82.73       64.32      7.44 o
   8   8   4       61.57       44.09     12.94 o
   9   8   4      214.19      144.97     20.21 o
  -9   9   4       43.15       67.58     16.79 o
  -8   9   4        0.66       -5.25     11.98 o
  -7   9   4        9.07       16.21      9.94 o
  -6   9   4        3.51        0.68      5.98 o
  -5   9   4       21.32       17.61      6.06 o
  -4   9   4      180.64      178.85      7.26 o
  -3   9   4      125.41      127.20      5.53 o
  -2   9   4       26.59       30.10      3.42 o
  -1   9   4        0.04       -0.02      2.64 o
   0   9   4      841.38      865.97     16.71 o
   1   9   4      118.59      115.09      5.36 o
   2   9   4       33.15       27.53      4.10 o
   3   9   4      113.80      112.62      4.49 o
   4   9   4        7.87        7.46      3.07 o
   5   9   4      132.79      136.82      6.21 o
   6   9   4      513.93      510.09     10.96 o
   7   9   4      140.17      143.23      8.61 o
   8   9   4       52.57       47.85     11.52 o
  -9  10   4       34.78       56.77     16.97 o
  -8  10   4       31.42       31.28     14.09 o
  -7  10   4       19.30       22.24     11.07 o
  -6  10   4       11.51        1.28      6.16 o
  -5  10   4        9.13        7.14      5.43 o
  -4  10   4      563.78      570.69     12.77 o
  -3  10   4      359.41      367.24      8.58 o
  -2  10   4       17.99       16.61      3.23 o
  -1  10   4       84.58       57.12     26.69 o
   0  10   4      650.64      634.56     12.56 o
   1  10   4       53.97       59.12      5.33 o
   2  10   4      270.02      273.79      6.05 o
   3  10   4       54.36       61.00      4.45 o
   4  10   4      297.57      298.89      7.52 o
   5  10   4        2.82       -3.84      5.19 o
   6  10   4       44.45       39.76      6.89 o
   7  10   4        5.23        4.30      7.97 o
   8  10   4      199.08      210.30     13.79 o
  -9  11   4       17.62       19.63     15.73 o
  -8  11   4        3.84       10.96     13.38 o
  -7  11   4       33.94       40.44     11.91 o
  -6  11   4        7.16        8.76      9.97 o
  -5  11   4        7.91        7.17      5.53 o
  -4  11   4      122.66      116.78      7.63 o
  -3  11   4      525.22      506.21     11.83 o
  -2  11   4        2.24        3.44      3.38 o
  -1  11   4       17.38       53.47     27.07 o
   0  11   4      410.19      435.14     11.49 o
   1  11   4      510.27      538.70      9.23 o
   2  11   4       38.78       48.64      5.45 o
   3  11   4      182.98      178.56      6.92 o
   4  11   4        0.10       -3.94      3.94 o
   5  11   4      172.51      173.11      7.95 o
   6  11   4       93.24       70.69      7.70 o
   7  11   4       25.21       24.11      8.53 o
   8  11   4      135.05      141.96     13.30 o
  -8  12   4        2.30       -2.05     13.24 o
  -7  12   4       24.98       18.10     12.94 o
  -6  12   4      295.66      307.93     17.13 o
  -5  12   4      266.83      254.01     10.76 o
  -4  12   4     1646.67     1608.31     24.83 o
  -3  12   4      408.60      410.37     12.48 o
  -2  12   4        6.32        4.65      3.90 o
  -1  12   4       19.72       30.53     27.00 o
   0  12   4      754.17      779.28     16.16 o
   1  12   4      284.18      276.05      8.63 o
   2  12   4      580.03      570.43     10.75 o
   3  12   4      159.78      158.39      7.24 o
   4  12   4      547.58      528.93     11.49 o
   5  12   4       41.00       34.93      6.56 o
   6  12   4      282.38      280.35     10.33 o
   7  12   4       26.84       27.06      9.71 o
  -8  13   4       26.07       31.65     15.45 o
  -7  13   4       30.05       13.52     13.86 o
  -6  13   4        2.25       -7.38      8.86 o
  -5  13   4        0.64       -1.50      6.83 o
  -4  13   4     1168.13     1153.18     23.09 o
  -3  13   4      409.26      407.43     12.48 o
  -2  13   4       74.27       63.04      5.72 o
  -1  13   4      107.19       80.11     28.99 o
   0  13   4      952.77      936.64     17.82 o
   1  13   4      198.37      187.45      9.57 o
   2  13   4      221.51      209.17      8.67 o
   3  13   4      139.98      119.77      7.75 o
   4  13   4        1.19        1.32      4.39 o
   5  13   4       46.66       52.77      8.17 o
   6  13   4       69.55       73.29      9.59 o
   7  13   4       12.31       30.11     10.27 o
  -7  14   4       12.78       22.75     14.67 o
  -6  14   4      420.31      442.82     20.12 o
  -5  14   4      182.85      175.31     14.04 o
  -4  14   4        6.66        1.89      6.41 o
  -3  14   4       47.63       39.70      6.80 o
  -2  14   4        6.83        9.50      4.95 o
  -1  14   4      157.41      162.63     30.31 o
   0  14   4      763.09      751.32     17.99 o
   1  14   4      671.96      603.61     13.71 o
   2  14   4      327.80      306.75     11.28 o
   3  14   4       48.43       53.63      7.92 o
   4  14   4      226.45      230.16     10.24 o
   5  14   4       15.27       26.84      8.17 o
   6  14   4      165.57      180.66     11.49 o
   7  14   4      253.01      279.39     13.74 o
  -7  15   4      127.42      114.17     19.33 o
  -6  15   4       27.95       50.42     11.22 o
  -5  15   4       50.11       49.28     11.79 o
  -4  15   4       99.68       98.31      8.57 o
  -3  15   4       85.72       84.68      8.08 o
  -2  15   4       49.87       44.18      5.97 o
  -1  15   4      136.92      138.83     29.61 o
   0  15   4       60.70       48.77     12.03 o
   1  15   4      260.20      250.03     11.74 o
   2  15   4       59.46       65.73      8.78 o
   3  15   4       13.11       16.55      8.07 o
   4  15   4        7.23       12.77      6.10 o
   5  15   4        5.08       12.91      8.21 o
   6  15   4      234.24      243.08     12.64 o
  -6  16   4       93.94      116.32     14.18 o
  -5  16   4        5.85        9.15     10.87 o
  -4  16   4       15.66       19.46      8.50 o
  -3  16   4       28.32       31.86      7.13 o
  -2  16   4      140.83      136.51     11.41 o
  -1  16   4        0.05        1.11      6.04 o
   0  16   4       47.79       54.59     13.96 o
   1  16   4      422.26      431.70     16.66 o
   2  16   4      118.61      112.72     12.76 o
   3  16   4       33.04       34.82      8.50 o
   4  16   4       32.26       33.37      6.94 o
   5  16   4       39.31       54.39      9.31 o
  -5  17   4        7.71       20.25     12.00 o
  -4  17   4      113.61      136.35     15.09 o
  -3  17   4        0.76       -3.90     10.02 o
  -2  17   4       13.77       17.09      8.22 o
  -1  17   4        5.22       -6.61     28.42 o
   0  17   4      170.62      178.82     15.35 o
   1  17   4      172.64      200.00     14.52 o
   2  17   4       53.49       75.92     13.13 o
   3  17   4        4.67       18.66     10.02 o
   4  17   4       25.23       39.09     10.05 o
   5  17   4       26.28       37.15     10.91 o
  -5  18   4      160.51      187.25     21.83 o
  -4  18   4        4.95       16.02     14.57 o
  -3  18   4       35.43       50.95     15.77 o
  -2  18   4       21.25       31.76      8.75 o
  -1  18   4      185.99      243.79     33.88 o
   0  18   4       42.46       49.08     17.49 o
   1  18   4      514.07      523.61     21.81 o
   2  18   4       60.75       73.29     13.46 o
   3  18   4        0.14       -0.29      9.63 o
   4  18   4       22.99       36.71     10.58 o
  -3  19   4        1.02      -12.91     20.49 o
  -2  19   4        0.72        4.45     13.28 o
  -1  19   4        4.95      -26.97     29.34 o
   0  19   4       51.50       78.96     15.41 o
   1  19   4       73.07      108.65     16.13 o
   2  19   4      173.72      163.16     14.83 o
   3  19   4      103.69      117.98     13.27 o
  -2  20   4       22.87       25.78     15.51 o
  -1  20   4       48.93       28.23     28.80 o
   0  20   4       14.08       51.91     17.82 o
   1  20   4      181.17      193.24     15.21 o
  -9   0   5       12.57       -6.66     18.44 o
  -7   0   5       47.20       31.34      8.43 o
  -5   0   5       52.06       63.33      5.60 o
  -3   0   5        5.81        2.04      5.10 o
  -1   0   5     1582.64     1613.47     25.69 o
   1   0   5       33.56       -1.14      7.97 o
   3   0   5     1619.79     1640.70     18.06 o
   5   0   5       82.63       88.03      4.39 o
   7   0   5       48.53       71.92      6.84 o
   9   0   5       64.87       44.34     43.62 o
 -10   1   5       42.28       38.90     16.99 o
  -9   1   5       10.36       20.37     13.99 o
  -8   1   5        0.02        1.00      6.19 o
  -7   1   5        9.57       14.97      5.27 o
  -6   1   5      387.11      373.53     12.56 o
  -5   1   5       83.80       87.19      5.24 o
  -4   1   5      393.60      391.48      9.60 o
  -3   1   5      150.73      173.42      6.58 o
  -2   1   5        1.39        6.26      2.66 o
  -1   1   5      432.00      449.89      7.36 o
   0   1   5        1.31        7.43      2.65 o
   1   1   5      203.56      200.40      4.86 o
   2   1   5      353.14      362.73      6.86 o
   3   1   5       43.36       45.44      3.90 o
   4   1   5       24.28       27.46      3.41 o
   5   1   5        1.14       -0.77      3.21 o
   6   1   5      142.21      147.28      6.01 o
   7   1   5       74.90      101.16      7.51 o
   8   1   5       16.89       20.47     25.84 o
   9   1   5       27.35       26.29     17.77 o
 -10   2   5       27.50       53.68     17.64 o
  -9   2   5      121.42      134.59     19.59 o
  -8   2   5       37.05       19.28      9.14 o
  -7   2   5      896.15      889.44     19.67 o
  -6   2   5      465.62      478.97     13.99 o
  -5   2   5       90.60      100.32      6.77 o
  -4   2   5        0.06       -0.83      3.75 o
  -3   2   5      285.17      286.02      8.16 o
  -2   2   5       34.53       27.18      3.64 o
  -1   2   5      839.25      906.75     10.68 o
   0   2   5        2.77        1.47      2.50 o
   1   2   5       63.25       43.22      9.31 o
   2   2   5      221.14      241.57      6.68 o
   3   2   5       68.98       65.75      3.38 o
   4   2   5      152.43      164.13      4.49 o
   5   2   5       56.60       49.81      3.80 o
   6   2   5       70.14       70.95      5.74 o
   7   2   5      353.65      410.73     11.57 o
   8   2   5       21.29       81.32     23.76 o
   9   2   5        4.14       57.04     20.44 o
 -10   3   5        3.11        8.45     14.01 o
  -9   3   5        1.20      -11.11     12.53 o
  -8   3   5      153.36      149.68     19.52 o
  -7   3   5      358.63      397.17     15.76 o
  -6   3   5      192.94      180.64     12.04 o
  -5   3   5       63.98       75.44      6.07 o
  -4   3   5      189.73      195.38      7.24 o
  -3   3   5      290.49      276.01      7.70 o
  -2   3   5        2.44        3.94      3.17 o
  -1   3   5       35.62       35.69      3.01 o
   0   3   5      170.47      185.58      5.06 o
   1   3   5      112.99       92.74      9.82 o
   2   3   5      132.02      127.73      6.06 o
   3   3   5      610.21      605.32      7.14 o
   4   3   5      523.08      524.22      9.06 o
   5   3   5        6.40       11.35      3.31 o
   6   3   5      422.99      429.79     11.33 o
   7   3   5       38.94       28.89      8.38 o
   8   3   5       91.59      123.44     10.64 o
   9   3   5      247.00      289.20     23.07 o
 -10   4   5       11.58       19.47     15.58 o
  -9   4   5       27.78       46.22     16.30 o
  -8   4   5       64.81       69.24     16.52 o
  -7   4   5      358.30      324.21     13.54 o
  -6   4   5      341.19      334.67     14.15 o
  -5   4   5      834.87      815.15     13.25 o
  -4   4   5       21.86       23.11      4.33 o
  -3   4   5        3.83        6.89      3.65 o
  -2   4   5       40.55       52.33      4.09 o
  -1   4   5      918.05      978.27     11.60 o
   0   4   5      211.85      235.04      5.31 o
   1   4   5      608.43      579.64     16.66 o
   2   4   5      522.84      517.73      8.46 o
   3   4   5      299.66      298.82      5.55 o
   4   4   5       23.77       26.49      3.73 o
   5   4   5      288.37      316.69      7.44 o
   6   4   5      209.47      194.46      8.13 o
   7   4   5       13.07        5.76      8.63 o
   8   4   5       85.91       97.03     11.80 o
   9   4   5      131.37      129.44     22.72 o
 -10   5   5       10.27       16.72     23.06 o
  -9   5   5        9.12       -2.69     13.97 o
  -8   5   5        0.29        3.76     12.16 o
  -7   5   5      374.28      315.21     15.23 o
  -6   5   5       96.17      100.30      8.60 o
  -5   5   5      433.58      459.68     11.26 o
  -4   5   5      233.18      220.25      7.12 o
  -3   5   5       16.36       16.84      3.52 o
  -2   5   5       54.15       76.91      4.21 o
  -1   5   5      206.64      193.92      5.39 o
   0   5   5      700.95      738.86      8.90 o
   1   5   5      135.62      143.91     11.85 o
   2   5   5      675.22      675.79      9.60 o
   3   5   5       98.78      105.04      4.61 o
   4   5   5      491.89      477.02      7.33 o
   5   5   5      596.16      587.16     11.91 o
   6   5   5      362.12      382.05     10.21 o
   7   5   5       38.54       34.37      9.89 o
   8   5   5       26.03       33.90     12.26 o
   9   5   5       48.54       80.86     23.55 o
  -9   6   5       32.18       27.36     14.94 o
  -8   6   5      194.27      210.02     22.23 o
  -7   6   5       64.85       58.90      9.15 o
  -6   6   5      187.10      181.59     10.36 o
  -5   6   5       32.24       38.15      6.93 o
  -4   6   5       81.36       88.68      5.26 o
  -3   6   5      357.77      366.39      6.92 o
  -2   6   5     1301.89     1354.40     13.92 o
  -1   6   5       28.52       23.05      3.21 o
   0   6   5      714.84      717.23      8.58 o
   1   6   5       89.48       76.27      7.65 o
   2   6   5       79.78       83.48      5.88 o
   3   6   5      108.63      109.31      4.97 o
   4   6   5      243.78      245.87      5.69 o
   5   6   5      123.66      121.85      4.76 o
   6   6   5      613.89      575.16     14.28 o
   7   6   5       38.41       20.43     10.32 o
   8   6   5       53.40       68.49     13.47 o
  -9   7   5       56.27       73.29     17.37 o
  -8   7   5       15.97       16.62     13.21 o
  -7   7   5       23.82       22.70     10.89 o
  -6   7   5       14.14       11.76      6.71 o
  -5   7   5      493.65      488.42     14.50 o
  -4   7   5        7.72        7.10      3.59 o
  -3   7   5      223.85      208.38      5.98 o
  -2   7   5      891.86      898.60     10.97 o
  -1   7   5      199.14      202.98      5.88 o
   0   7   5       64.41       51.85      3.89 o
   1   7   5        5.76        9.03      7.88 o
   2   7   5        9.22       15.23      5.65 o
   3   7   5      607.40      614.06      8.61 o
   4   7   5      960.68      934.83     11.87 o
   5   7   5     1170.13     1104.55     12.75 o
   6   7   5       29.11       33.51      7.32 o
   7   7   5      111.26      112.84     10.41 o
   8   7   5      215.87      224.62     16.46 o
  -9   8   5       56.34       72.46     17.91 o
  -8   8   5       88.71       77.66     16.84 o
  -7   8   5      117.86      114.11     14.43 o
  -6   8   5        0.41        0.27      6.18 o
  -5   8   5       15.93       15.73      6.43 o
  -4   8   5      314.57      302.94     10.63 o
  -3   8   5       59.11       52.99      4.10 o
  -2   8   5       28.05       34.71      3.60 o
  -1   8   5      263.76      279.13      6.45 o
   0   8   5       19.96       22.92      3.35 o
   1   8   5      183.64      192.94      9.55 o
   2   8   5       59.35       60.12      5.57 o
   3   8   5      258.33      264.01      6.73 o
   4   8   5      330.52      314.23      6.66 o
   5   8   5      310.48      295.46      6.70 o
   6   8   5      156.58      138.57      6.34 o
   7   8   5      366.94      385.74     14.29 o
   8   8   5       12.19       26.88     13.67 o
  -9   9   5       69.03       94.53     19.12 o
  -8   9   5       14.40        7.79     12.91 o
  -7   9   5        0.26       -9.49      9.49 o
  -6   9   5       60.38       38.36      7.21 o
  -5   9   5       10.92        5.79      6.10 o
  -4   9   5        5.67       -1.91      5.79 o
  -3   9   5      109.23      113.06      6.15 o
  -2   9   5      279.07      268.96      6.71 o
  -1   9   5       10.34       19.52      3.54 o
   0   9   5      279.36      273.54      6.67 o
   1   9   5      131.43      140.86     11.96 o
   2   9   5      197.96      210.82      7.19 o
   3   9   5      492.03      486.92      8.84 o
   4   9   5      145.17      147.83      6.18 o
   5   9   5      459.18      443.74      9.33 o
   6   9   5      262.65      259.01      8.04 o
   7   9   5      195.39      170.64      7.42 o
   8   9   5       21.34       29.54      9.87 o
  -8  10   5        2.20       -1.95     12.47 o
  -7  10   5        0.02        2.69      9.88 o
  -6  10   5      145.99      153.50     11.44 o
  -5  10   5       54.26       46.60      7.31 o
  -4  10   5      553.11      574.22     14.21 o
  -3  10   5     1100.44     1079.66     16.83 o
  -2  10   5       31.43       29.94      4.03 o
  -1  10   5      185.42      202.12      6.44 o
   0  10   5      611.46      596.87      9.34 o
   1  10   5      142.96      138.33     13.15 o
   2  10   5       36.63       45.18      6.59 o
   3  10   5      832.10      820.37     13.34 o
   4  10   5        3.62        9.47      5.64 o
   5  10   5       79.08       76.63      5.06 o
   6  10   5       69.58       51.06      6.33 o
   7  10   5      148.05      139.42      7.95 o
   8  10   5      238.86      248.27     13.17 o
  -8  11   5        0.02      -11.25     13.67 o
  -7  11   5        1.45       -7.81     10.25 o
  -6  11   5      164.14      165.34     16.39 o
  -5  11   5      181.22      155.83      9.98 o
  -4  11   5      741.54      676.50     15.41 o
  -3  11   5      150.21      149.81      8.46 o
  -2  11   5      450.45      456.63     11.24 o
  -1  11   5      112.97      118.08      6.09 o
   0  11   5      179.23      191.14      6.97 o
   1  11   5      753.22      724.53     18.76 o
   2  11   5      863.24      837.77     13.07 o
   3  11   5       86.26       78.77      7.62 o
   4  11   5      187.52      185.32      7.97 o
   5  11   5      122.85      118.97      6.95 o
   6  11   5      136.37      114.04      7.23 o
   7  11   5      253.96      239.74      9.36 o
  -8  12   5        7.13        7.94     14.44 o
  -7  12   5       80.68       90.14     14.83 o
  -6  12   5        0.07       -1.13     10.06 o
  -5  12   5        7.55       -3.70      6.20 o
  -4  12   5      210.63      179.66      9.37 o
  -3  12   5      151.64      144.61      8.98 o
  -2  12   5       46.90       51.32      6.56 o
  -1  12   5       16.30       15.50      4.78 o
   0  12   5        0.02        0.91      4.28 o
   1  12   5      587.01      576.45     15.78 o
   2  12   5      198.11      187.12      8.74 o
   3  12   5      465.31      449.26     11.89 o
   4  12   5       32.28       43.83      6.62 o
   5  12   5       53.72       57.92      5.71 o
   6  12   5        0.97       14.96      6.41 o
   7  12   5       88.86      105.56      9.39 o
  -7  13   5        8.91       12.30     13.34 o
  -6  13   5       52.53       52.61     13.32 o
  -5  13   5        6.45       10.52      7.03 o
  -4  13   5       19.55        3.33      6.14 o
  -3  13   5      145.53      128.83      9.97 o
  -2  13   5       31.85       31.43      7.14 o
  -1  13   5       11.83       18.65      5.58 o
   0  13   5      178.66      172.36      8.16 o
   1  13   5      230.71      235.90     12.95 o
   2  13   5      195.15      169.77     10.13 o
   3  13   5       86.56       84.98      9.37 o
   4  13   5       56.30       62.55      8.20 o
   5  13   5       63.42       73.69      7.22 o
   6  13   5       53.10       67.64      8.45 o
  -7  14   5        6.79        4.58     14.12 o
  -6  14   5        2.83        1.88     11.16 o
  -5  14   5       24.79       16.45      9.84 o
  -4  14   5       14.71        6.17      6.98 o
  -3  14   5       21.55       27.91      7.86 o
  -2  14   5       13.14       16.47      7.87 o
  -1  14   5       28.04       25.59      6.51 o
   0  14   5        0.95        3.54      4.78 o
   1  14   5      224.43      233.86     13.06 o
   2  14   5      246.26      225.19     11.14 o
   3  14   5      144.12      145.08     10.62 o
   4  14   5       15.53       25.35      8.00 o
   5  14   5        0.71        1.87      5.98 o
   6  14   5       45.63       64.18      8.86 o
  -6  15   5       19.30       20.94     10.79 o
  -5  15   5        8.22       15.56     10.04 o
  -4  15   5       28.87       28.91      8.06 o
  -3  15   5      209.59      205.38     13.30 o
  -2  15   5      245.90      248.07     13.82 o
  -1  15   5       42.52       47.64      9.05 o
   0  15   5        0.30       11.57      6.28 o
   1  15   5      128.38      127.66     13.96 o
   2  15   5      207.89      203.52     11.30 o
   3  15   5      166.30      171.14     11.37 o
   4  15   5        5.09       18.46      8.11 o
   5  15   5       86.99      105.29      8.88 o
  -6  16   5        1.93      -10.62     12.52 o
  -5  16   5        7.66       10.07     11.73 o
  -4  16   5       48.97       66.53     16.16 o
  -3  16   5        6.17       -7.82      7.82 o
  -2  16   5       18.23       12.39      8.27 o
  -1  16   5       11.45       10.21      7.99 o
   0  16   5      168.53      155.73     31.78 o
   1  16   5      147.26      134.90     14.79 o
   2  16   5      275.06      267.77     14.52 o
   3  16   5       18.70       25.28      9.64 o
   4  16   5       42.17       68.43      9.36 o
   5  16   5        0.82       10.14      6.79 o
  -5  17   5        0.15      -11.48     11.48 o
  -4  17   5        8.63       -8.76     13.19 o
  -3  17   5       62.16       59.96     10.31 o
  -2  17   5        2.03       -8.01      8.01 o
  -1  17   5       57.10       67.39      9.60 o
   0  17   5        7.74      157.05     30.72 o
   1  17   5      108.29       93.78     16.83 o
   2  17   5      211.10      228.64     17.09 o
   3  17   5       30.83       66.99     12.93 o
   4  17   5       29.95       31.34     10.95 o
  -4  18   5        8.48        3.54     15.28 o
  -3  18   5       47.13       67.83     16.91 o
  -2  18   5       41.13       31.46      9.76 o
  -1  18   5        9.64       18.84      8.73 o
   0  18   5       17.22       41.04     32.92 o
   1  18   5      110.14      120.55     18.31 o
   2  18   5      252.01      278.94     19.05 o
   3  18   5       96.91      113.47     14.36 o
  -2  19   5        2.16       15.54     11.19 o
  -1  19   5       82.87      114.53     13.64 o
   0  19   5        9.34       10.93     30.60 o
   1  19   5       71.82       64.38     17.72 o
  -8   0   6       38.23       31.65     21.55 o
  -6   0   6      307.89      337.09     23.89 o
  -4   0   6       14.31        5.76      6.06 o
  -2   0   6        0.00        5.50      5.77 o
   0   0   6        1.43        5.23      4.61 o
   2   0   6      343.50      353.70     26.27 o
   4   0   6      810.00      790.81     11.74 o
   6   0   6     3334.80     3311.00     39.21 o
   8   0   6       11.74      152.95     28.13 o
  -9   1   6        6.28        1.38     14.01 o
  -8   1   6        9.40      -12.47     12.47 o
  -7   1   6        4.77       -2.95      8.27 o
  -6   1   6       44.30       39.85      6.59 o
  -5   1   6      292.97      320.60     16.21 o
  -4   1   6        0.65        2.60      4.16 o
  -3   1   6       84.97       80.60      6.86 o
  -2   1   6       43.09       52.97      3.88 o
  -1   1   6      305.02      316.51      7.74 o
   0   1   6      129.50      136.44      5.29 o
   1   1   6      422.26      430.07      7.09 o
   2   1   6        5.98       -5.03     12.68 o
   3   1   6       87.84       93.13      5.22 o
   4   1   6       29.15       42.15      4.27 o
   5   1   6      170.38      160.92      4.45 o
   6   1   6        0.78       -1.79      3.67 o
   7   1   6        4.41       21.25      5.84 o
   8   1   6        5.37       45.20     22.45 o
  -9   2   6        0.64       -8.83     14.21 o
  -8   2   6       66.57       60.10     16.12 o
  -7   2   6       22.07        6.47      8.77 o
  -6   2   6      408.59      417.94     18.37 o
  -5   2   6      357.56      357.96     16.53 o
  -4   2   6       19.79       28.05      4.83 o
  -3   2   6       13.81       10.71      4.40 o
  -2   2   6        9.89       14.13      3.53 o
  -1   2   6      409.48      446.10      8.90 o
   0   2   6        7.86        8.63      3.07 o
   1   2   6      697.69      747.12      9.97 o
   2   2   6       83.52       66.66      9.72 o
   3   2   6      194.60      199.13      5.79 o
   4   2   6       86.64       81.14      4.60 o
   5   2   6       89.51       71.75      5.46 o
   6   2   6       66.15       70.72      5.43 o
   7   2   6      175.93      203.01      8.54 o
   8   2   6       66.36       86.07      8.63 o
  -9   3   6      115.80      103.64     20.10 o
  -8   3   6      114.74      100.92     18.64 o
  -7   3   6        1.06       -5.93      7.57 o
  -6   3   6      146.82      130.64     11.19 o
  -5   3   6     2146.23     2078.43     34.93 o
  -4   3   6      352.66      339.00     11.00 o
  -3   3   6       18.22       24.20      4.67 o
  -2   3   6      184.66      179.55      7.33 o
  -1   3   6       29.58       26.76      4.08 o
   0   3   6       35.27       35.86      3.53 o
   1   3   6     1128.35     1178.79     13.17 o
   2   3   6      149.95      153.98      9.17 o
   3   3   6      294.64      307.81      6.85 o
   4   3   6       54.30       55.40      4.67 o
   5   3   6      328.92      335.50      8.26 o
   6   3   6        9.12       14.27      4.49 o
   7   3   6      124.85      132.01      8.47 o
   8   3   6       43.90       45.89      9.08 o
  -9   4   6        4.67        7.98     14.85 o
  -8   4   6        1.94       10.50     13.02 o
  -7   4   6       85.82      100.49     11.23 o
  -6   4   6       26.37       23.84      8.59 o
  -5   4   6     1467.69     1487.28     28.55 o
  -4   4   6      525.52      504.27     12.55 o
  -3   4   6       26.89       28.74      4.77 o
  -2   4   6       60.89       55.55      5.37 o
  -1   4   6      163.81      168.96      5.37 o
   0   4   6       35.42       38.83      3.14 o
   1   4   6      362.48      402.40      7.20 o
   2   4   6       61.18       72.52      8.45 o
   3   4   6        6.57       10.42      5.30 o
   4   4   6       18.22       15.12      4.75 o
   5   4   6      248.58      250.10      8.24 o
   6   4   6      403.11      388.80      9.45 o
   7   4   6       19.04       22.89      8.02 o
   8   4   6      134.52      159.12     11.50 o
  -9   5   6       17.80        1.32     14.45 o
  -8   5   6        0.00      -12.02     12.07 o
  -7   5   6       10.21       -2.08      7.77 o
  -6   5   6      209.56      168.37     10.70 o
  -5   5   6       60.63       67.60      7.96 o
  -4   5   6       22.00       20.52      5.70 o
  -3   5   6        9.44        8.91      3.97 o
  -2   5   6       20.61       22.87      3.91 o
  -1   5   6      556.74      563.00      8.75 o
   0   5   6      352.22      350.12      6.79 o
   1   5   6       28.68       32.99      3.37 o
   2   5   6       24.61       34.45      8.16 o
   3   5   6      285.81      287.27      7.25 o
   4   5   6       93.81       75.62      5.31 o
   5   5   6      446.41      433.25     10.65 o
   6   5   6      290.31      272.97      8.53 o
   7   5   6        1.53      -16.27     64.48 o
  -9   6   6        1.86        5.89     14.90 o
  -8   6   6       53.13       34.10     15.37 o
  -7   6   6        0.14        1.73      7.94 o
  -6   6   6      302.07      261.45     12.56 o
  -5   6   6      472.22      495.08     15.07 o
  -4   6   6        2.98        7.06      5.41 o
  -3   6   6       34.11       37.17      4.89 o
  -2   6   6      124.75      128.25      5.49 o
  -1   6   6       65.80       54.67      4.26 o
   0   6   6      455.72      459.32      7.60 o
   1   6   6        3.25        1.14      3.05 o
   2   6   6       52.00       61.90      7.98 o
   3   6   6       15.87       16.63      5.81 o
   4   6   6      537.59      522.97      8.85 o
   5   6   6      780.33      728.29     11.78 o
   6   6   6      237.96      229.85      9.23 o
   7   6   6      117.92      117.58     10.80 o
  -9   7   6       27.64       47.79     17.21 o
  -8   7   6       37.21       32.83     15.16 o
  -7   7   6        7.63        2.81     10.67 o
  -6   7   6       64.09       44.34      7.86 o
  -5   7   6       19.25       17.55      6.64 o
  -4   7   6      211.01      218.59     10.91 o
  -3   7   6       19.04       27.79      4.70 o
  -2   7   6      202.84      197.14      7.08 o
  -1   7   6      483.50      509.44      9.06 o
   0   7   6       25.33       25.15      3.86 o
   1   7   6      587.42      599.09      8.71 o
   2   7   6      237.25      251.37      9.80 o
   3   7   6       24.50       19.60      6.03 o
   4   7   6      349.05      326.92      7.71 o
   5   7   6       23.79       24.97      4.58 o
   6   7   6       86.92       91.48      7.43 o
   7   7   6      102.04       83.77      9.03 o
  -9   8   6        7.49       22.69     16.74 o
  -8   8   6       10.70       -0.51     13.96 o
  -7   8   6       80.99       81.66     13.98 o
  -6   8   6      104.75       95.99      9.06 o
  -5   8   6       80.92       72.86      8.21 o
  -4   8   6      360.42      338.69     12.56 o
  -3   8   6      143.94      149.68      8.08 o
  -2   8   6      251.76      253.03      8.03 o
  -1   8   6      101.74      103.30      4.95 o
   0   8   6        3.88        3.10      3.44 o
   1   8   6       66.25       69.96      4.18 o
   2   8   6      190.02      186.81     11.25 o
   3   8   6       97.83      100.15      6.73 o
   4   8   6      183.47      196.91      7.22 o
   5   8   6      198.62      182.94      6.40 o
   6   8   6       32.98       32.25      4.25 o
  -8   9   6       20.02       13.61     14.38 o
  -7   9   6       10.74       13.40     10.49 o
  -6   9   6        6.22       -6.16      7.47 o
  -5   9   6      181.32      163.66     10.40 o
  -4   9   6       49.68       65.99      7.79 o
  -3   9   6      228.39      258.49      9.84 o
  -2   9   6      538.54      565.16     11.25 o
  -1   9   6       20.89       32.02      4.44 o
   0   9   6       19.05       17.17      4.00 o
   1   9   6       53.66       48.73      4.96 o
   2   9   6      180.38      168.07     11.89 o
   3   9   6      414.67      420.70     10.23 o
   4   9   6      403.47      410.01      8.19 o
   5   9   6      209.60      214.63      7.04 o
   6   9   6       18.36       12.99      4.26 o
   7   9   6      346.63      295.78     13.05 o
  -8  10   6       23.77       41.27     16.96 o
  -7  10   6        8.16        4.02     11.64 o
  -6  10   6       16.92       20.17      8.24 o
  -5  10   6        0.50       -1.09      6.59 o
  -4  10   6      132.31      111.54      8.89 o
  -3  10   6       54.79       48.13      6.63 o
  -2  10   6       18.76       21.66      4.67 o
  -1  10   6       59.71       59.01      5.06 o
   0  10   6        0.35       -0.43      4.14 o
   1  10   6       99.77      114.03      6.16 o
   2  10   6      233.78      239.50     13.27 o
   3  10   6      213.13      206.71      8.70 o
   4  10   6       51.44       53.41      6.68 o
   5  10   6       71.09       64.32      6.00 o
   6  10   6        2.20        5.05      4.01 o
   7  10   6      230.94      229.37      7.92 o
  -8  11   6       64.82      111.74     20.13 o
  -7  11   6       81.05      117.91     16.54 o
  -6  11   6       48.72       31.03     12.24 o
  -5  11   6        5.60        6.41      6.74 o
  -4  11   6       30.33       18.54      6.75 o
  -3  11   6      462.80      444.18     12.73 o
  -2  11   6       61.17       76.74      7.05 o
  -1  11   6      104.54      105.18      7.33 o
   0  11   6       83.12       78.31      6.66 o
   1  11   6      373.96      371.06      9.35 o
   2  11   6      389.13      380.19     15.21 o
   3  11   6       12.72       43.75      7.78 o
   4  11   6       79.77       77.89      7.09 o
   5  11   6      106.20      112.22      7.25 o
   6  11   6        3.89        7.25      4.51 o
  -7  12   6      132.17      214.01     19.86 o
  -6  12   6        8.54        4.62     10.92 o
  -5  12   6       29.32       30.91      7.86 o
  -4  12   6      281.92      259.62     11.28 o
  -3  12   6      123.63      118.85      8.40 o
  -2  12   6       15.89       18.36      7.28 o
  -1  12   6      221.70      219.08      9.55 o
   0  12   6       17.88       18.69      5.33 o
   1  12   6       69.02       69.17      6.75 o
   2  12   6      594.15      571.06     17.71 o
   3  12   6      590.73      559.52     12.70 o
   4  12   6      232.14      228.55      8.98 o
   5  12   6        1.20       19.35      6.45 o
   6  12   6      531.44      526.57     13.51 o
  -7  13   6       15.30        1.29     12.97 o
  -6  13   6       31.11       19.05     12.24 o
  -5  13   6      255.10      265.12     14.46 o
  -4  13   6       87.53       76.81      8.66 o
  -3  13   6       50.83       43.94      8.77 o
  -2  13   6      546.65      560.82     18.23 o
  -1  13   6      354.29      363.30     13.11 o
   0  13   6       46.52       42.81      6.06 o
   1  13   6      107.27       99.59      7.62 o
   2  13   6       28.49       13.35     12.79 o
   3  13   6      165.73      171.81     10.52 o
   4  13   6       67.89       77.92      8.56 o
   5  13   6       54.67       71.69      8.55 o
   6  13   6        8.19       19.10      6.46 o
  -6  14   6        3.54      -14.75     14.97 o
  -5  14   6        8.38       21.33     21.35 o
  -4  14   6       23.18       24.52      8.45 o
  -3  14   6       80.41       84.74      9.84 o
  -2  14   6      711.82      688.93     20.54 o
  -1  14   6      218.25      213.27     13.10 o
   0  14   6       49.57       50.03      7.39 o
   1  14   6       18.47       26.84      6.11 o
   2  14   6      100.69       91.06     13.60 o
   3  14   6       27.58       38.55      9.81 o
   4  14   6      137.22      144.44      9.78 o
   5  14   6       35.72       61.37      8.90 o
  -6  15   6        1.76       -0.92     15.74 o
  -5  15   6       27.72       28.42     12.59 o
  -4  15   6       86.13       90.00     10.73 o
  -3  15   6      136.85      126.04     11.42 o
  -2  15   6      384.39      370.42     16.54 o
  -1  15   6       94.43      102.49     10.69 o
   0  15   6       17.68       25.11      9.74 o
   1  15   6       76.97       64.99     26.55 o
   2  15   6       58.63       58.32     14.15 o
   3  15   6       30.90       75.93     11.24 o
   4  15   6      290.18      280.20     11.80 o
  -5  16   6       35.53       39.88     14.56 o
  -4  16   6        1.64       -0.32     11.63 o
  -3  16   6       21.29       30.33      9.62 o
  -2  16   6       14.41       26.29      9.56 o
  -1  16   6        0.05        7.50      8.75 o
   0  16   6       13.56        5.39      9.39 o
   1  16   6       14.69       15.87      8.85 o
   2  16   6       55.75       58.31     14.54 o
   3  16   6       13.98       19.93     10.77 o
   4  16   6       23.83       25.14      6.32 o
  -4  17   6       44.57       22.74     13.26 o
  -3  17   6        4.77        5.48      9.21 o
  -2  17   6      218.69      235.69     15.21 o
  -1  17   6        0.32       -8.09      9.50 o
   0  17   6        5.12        6.75      9.53 o
   1  17   6        1.38        6.31      8.46 o
   2  17   6       36.89       66.65     17.61 o
   3  17   6      183.62      246.55     14.93 o
  -2  18   6       45.38       62.33     12.90 o
  -1  18   6       23.94       22.44     10.77 o
   0  18   6       19.17       18.22     12.56 o
   1  18   6       16.56       39.66     10.18 o
  -9   0   7       38.30       94.31     27.33 o
  -7   0   7        4.83       -9.23     12.21 o
  -5   0   7      977.43     1039.99     38.39 o
  -3   0   7      157.39      164.83     13.06 o
  -1   0   7       98.74      118.68      8.40 o
   1   0   7      232.25      229.55      8.98 o
   3   0   7      107.87      103.16     12.93 o
   5   0   7       60.61       24.74      7.47 o
   7   0   7       79.43       69.36     22.02 o
  -9   1   7       67.05      114.09     21.62 o
  -8   1   7        5.35      -12.35     12.35 o
  -7   1   7        1.89       -8.32      8.32 o
  -6   1   7      234.41      245.01     16.26 o
  -5   1   7       95.29       95.87     11.59 o
  -4   1   7      917.69      921.87     20.86 o
  -3   1   7       74.38       87.06      7.50 o
  -2   1   7      454.20      472.22     11.09 o
  -1   1   7       14.88        9.71      4.24 o
   0   1   7       59.01       54.63      4.49 o
   1   1   7        5.33        0.50      3.22 o
   2   1   7        0.07       -0.56      2.51 o
   3   1   7        9.65        5.75     10.07 o
   4   1   7        3.10       -5.65      5.65 o
   5   1   7       60.46       48.75      5.20 o
   6   1   7        4.14       -5.83      5.83 o
   7   1   7       46.74       27.53      5.08 o
   8   1   7        7.52        2.42      8.69 o
  -9   2   7      221.60      257.28     27.52 o
  -8   2   7       33.50       58.77     17.71 o
  -7   2   7       49.91       59.37     10.48 o
  -6   2   7       38.25       41.59      9.51 o
  -5   2   7      247.96      225.63     13.58 o
  -4   2   7      197.04      175.93     11.98 o
  -3   2   7        6.33       12.93      5.24 o
  -2   2   7        4.14        2.31      3.75 o
  -1   2   7       13.98        9.84      4.18 o
   0   2   7        2.84        1.33      3.67 o
   1   2   7      468.74      466.06      7.80 o
   2   2   7        1.79       -1.46      3.10 o
   3   2   7       24.22       41.83      8.57 o
   4   2   7      120.90      113.15      6.50 o
   5   2   7      396.44      387.21      7.11 o
   6   2   7      155.88      150.86      8.18 o
   7   2   7        0.27       -4.21      4.21 o
   8   2   7      141.10      149.80      8.93 o
  -9   3   7      150.83      205.03     25.17 o
  -8   3   7      151.22      153.44     22.45 o
  -7   3   7       60.33       60.97     10.33 o
  -6   3   7       63.90       36.72      9.35 o
  -5   3   7      314.20      292.35     14.74 o
  -4   3   7       20.87       28.10      7.88 o
  -3   3   7       21.27       19.17      5.59 o
  -2   3   7      119.10      116.89      6.73 o
  -1   3   7      236.03      231.98      7.64 o
   0   3   7       55.07       60.35      4.25 o
   1   3   7      463.95      508.58      8.48 o
   2   3   7       60.80       62.59      4.40 o
   3   3   7      156.00      148.77     10.28 o
   4   3   7      272.70      260.22      8.09 o
   5   3   7       49.56       31.03      6.83 o
   6   3   7      142.27      110.90      8.65 o
   7   3   7      143.45      141.10      7.98 o
  -9   4   7        0.87      -14.70     14.70 o
  -8   4   7       17.47        7.14     14.77 o
  -7   4   7       36.40       50.96      9.93 o
  -6   4   7       25.78       29.28      9.01 o
  -5   4   7       13.73       14.70      7.88 o
  -4   4   7      136.35      136.64     11.24 o
  -3   4   7        3.28        4.51      5.23 o
  -2   4   7        0.02        1.38      4.58 o
  -1   4   7       55.15       53.06      5.01 o
   0   4   7      328.27      337.32      7.23 o
   1   4   7      143.33      143.83      5.25 o
   2   4   7      254.48      242.22      6.83 o
   3   4   7        3.79        4.68      8.65 o
   4   4   7       93.52       78.13      6.75 o
   5   4   7       15.69       19.49      7.10 o
   6   4   7       14.87        7.18      5.99 o
   7   4   7        1.29       -5.15      5.15 o
  -9   5   7        6.36      -14.02     14.02 o
  -8   5   7       91.01      104.52     19.57 o
  -7   5   7      119.45      128.54     12.55 o
  -6   5   7      141.28      135.29     10.51 o
  -5   5   7       37.17       36.90      7.60 o
  -4   5   7       18.42       27.44      8.24 o
  -3   5   7        6.52        2.52      5.20 o
  -2   5   7        1.49       -1.83      3.91 o
  -1   5   7      236.31      237.63      6.12 o
   0   5   7       70.43       67.15      4.09 o
   1   5   7      538.12      539.45      9.83 o
   2   5   7       53.94       56.40      4.68 o
   3   5   7       46.48       42.50      9.22 o
   4   5   7       56.30       36.27      7.16 o
   5   5   7       33.24       32.96      6.42 o
   6   5   7        1.47        5.07      6.47 o
   7   5   7       14.18       25.15     19.87 o
  -8   6   7        8.54       26.94     16.45 o
  -7   6   7       54.85       57.24     10.28 o
  -6   6   7      108.74       91.14      9.67 o
  -5   6   7      865.87      820.92     19.39 o
  -4   6   7      439.74      429.26     14.09 o
  -3   6   7       57.49       62.04      6.61 o
  -2   6   7       37.87       39.70      5.24 o
  -1   6   7        1.70        0.38      3.49 o
   0   6   7        0.79       -0.37      3.86 o
   1   6   7        8.21       11.49      4.22 o
   2   6   7       76.17       74.24      5.28 o
   3   6   7      361.05      340.37     14.09 o
   4   6   7       80.70       49.66      7.32 o
   5   6   7       48.53       52.56      6.10 o
   6   6   7       91.69      103.72      8.19 o
   7   6   7       79.04       91.35      6.87 o
  -8   7   7       14.82       -8.87     14.55 o
  -7   7   7        8.33       13.82     11.29 o
  -6   7   7       24.09       41.73      9.43 o
  -5   7   7       40.71       45.91      7.89 o
  -4   7   7       10.78       10.50      6.41 o
  -3   7   7      697.73      701.45     15.17 o
  -2   7   7        3.85        1.50      4.56 o
  -1   7   7      257.59      278.70      8.51 o
   0   7   7       57.96       58.36      6.16 o
   1   7   7       32.31       30.82      5.71 o
   2   7   7       11.88       12.93      5.07 o
   3   7   7       34.69       39.52     12.21 o
   4   7   7       46.85       48.56      7.88 o
   5   7   7       93.98      108.34      6.03 o
   6   7   7      110.18      101.48      8.81 o
   7   7   7       15.57       39.45     21.24 o
  -8   8   7        2.78       -1.65     13.72 o
  -7   8   7       42.13       40.59     13.01 o
  -6   8   7        0.17       15.26      8.29 o
  -5   8   7        4.77        5.55      7.00 o
  -4   8   7        0.36       -4.53      6.19 o
  -3   8   7      112.06      112.73      8.55 o
  -2   8   7      362.27      350.68     11.06 o
  -1   8   7      617.35      628.44     12.18 o
   0   8   7      414.11      400.51     11.08 o
   1   8   7       55.33       59.87      6.48 o
   2   8   7      290.85      284.29      9.78 o
   3   8   7      295.15      282.07     14.26 o
   4   8   7       72.11       58.08      7.40 o
   5   8   7      433.87      432.21      9.11 o
   6   8   7      154.44      143.51     10.03 o
   7   8   7       41.03       49.95      6.64 o
  -8   9   7        1.11      -13.01     13.01 o
  -7   9   7       24.45       13.30     12.44 o
  -6   9   7        2.28       -2.26      7.83 o
  -5   9   7       53.84       61.51      8.48 o
  -4   9   7       10.14        1.85      6.25 o
  -3   9   7     1323.15     1275.14     22.56 o
  -2   9   7      373.55      360.67     11.94 o
  -1   9   7       16.74       19.13      6.59 o
   0   9   7       27.42       21.40      5.21 o
   1   9   7       41.44       40.21      5.41 o
   2   9   7      441.85      429.95      9.76 o
   3   9   7      609.75      633.24     18.90 o
   4   9   7      170.66      179.82      8.44 o
   5   9   7      208.19      189.11      7.50 o
   6   9   7      445.77      394.72      9.37 o
  -7  10   7       29.74       23.52     12.72 o
  -6  10   7        0.33        0.27      8.31 o
  -5  10   7       16.04        9.74      7.19 o
  -4  10   7       46.41       40.32      7.57 o
  -3  10   7      187.15      162.38     10.79 o
  -2  10   7       64.03       66.21      7.12 o
  -1  10   7       91.37       86.44      7.17 o
   0  10   7       88.87       77.48      6.76 o
   1  10   7       49.55       48.90      5.42 o
   2  10   7       54.47       60.68      5.35 o
   3  10   7      100.98      103.07     11.08 o
   4  10   7        6.26       12.53      7.51 o
   5  10   7      189.08      207.42      8.12 o
   6  10   7      179.58      191.99      7.10 o
  -7  11   7        0.78        4.18     12.31 o
  -6  11   7        9.94       14.88     12.07 o
  -5  11   7       42.82       41.40      8.98 o
  -4  11   7        2.23       -5.38      7.59 o
  -3  11   7        0.53       -6.68      6.68 o
  -2  11   7       49.30       30.01      9.24 o
  -1  11   7      152.37      151.59      8.23 o
   0  11   7        5.02       12.17      5.53 o
   1  11   7        0.91        7.33      5.05 o
   2  11   7       60.13       56.83      5.51 o
   3  11   7       81.07       89.60     10.88 o
   4  11   7       28.05       31.37      8.02 o
   5  11   7      200.66      196.87      8.34 o
   6  11   7      195.08      180.78     20.47 o
  -6  12   7       23.79       32.67     16.12 o
  -5  12   7       25.17       18.80     10.23 o
  -4  12   7       45.48       49.37     10.13 o
  -3  12   7       14.39       -0.43      8.48 o
  -2  12   7        2.68       -1.66      7.42 o
  -1  12   7        0.72        3.32      6.10 o
   0  12   7        9.36       20.52      5.79 o
   1  12   7       66.87       76.94      7.39 o
   2  12   7       41.93       44.34      6.11 o
   3  12   7        6.44       44.24     10.22 o
   4  12   7       21.52       49.60      8.93 o
   5  12   7      108.51      125.94      8.76 o
  -6  13   7        0.00        3.78     14.98 o
  -5  13   7        0.27        6.76     10.06 o
  -4  13   7       43.76       41.97     10.49 o
  -3  13   7       42.85       23.24      8.47 o
  -2  13   7        4.63       10.61      7.93 o
  -1  13   7       83.30       80.57     10.75 o
   0  13   7      106.23      116.23      9.40 o
   1  13   7       47.69       46.50      6.57 o
   2  13   7       11.74        6.65      5.36 o
   3  13   7       92.47       92.66     10.96 o
   4  13   7       10.73       33.41      9.68 o
  -5  14   7       12.13       23.10     17.15 o
  -4  14   7        5.75       -2.26      9.16 o
  -3  14   7        8.24       -1.07      8.38 o
  -2  14   7       91.39       87.14     10.31 o
  -1  14   7      268.43      263.28     15.39 o
   0  14   7       82.35       63.85     11.07 o
   1  14   7       13.37       12.77      7.23 o
   2  14   7        1.91        8.59      5.84 o
   3  14   7       68.67       88.73     11.31 o
   4  14   7      269.19      283.39     12.30 o
  -4  15   7        0.15       -2.42      9.74 o
  -3  15   7       25.79       26.43      9.03 o
  -2  15   7        0.38       -5.27     10.54 o
  -1  15   7       22.08       22.92      9.77 o
   0  15   7       41.31       51.64     10.84 o
   1  15   7       89.63      103.18     10.03 o
   2  15   7       57.47      111.84     29.37 o
   3  15   7      231.91      253.13     13.32 o
  -3  16   7       85.53      104.06     13.21 o
  -2  16   7       75.59      102.18     12.22 o
  -1  16   7       15.88        2.57     10.33 o
   0  16   7       19.44       10.80     10.18 o
   1  16   7       29.29       43.48     10.49 o
   2  16   7       27.21       49.03      8.52 o
  -1  17   7      233.57      251.48     18.40 o
   0  17   7      100.58      103.39     13.52 o
  -8   0   8       18.09       -2.67     20.28 o
  -6   0   8      214.57      231.85     23.94 o
  -4   0   8     1809.67     1796.67     51.87 o
  -2   0   8        0.00        1.12      7.11 o
   0   0   8       12.52       13.13      7.93 o
   2   0   8      663.44      671.47     17.67 o
   4   0   8      201.86      182.92     14.10 o
   6   0   8       13.08        7.24      6.61 o
  -8   1   8        1.45      -14.60     14.60 o
  -7   1   8       12.09       16.13      9.71 o
  -6   1   8      105.06       86.29     12.60 o
  -5   1   8        4.56        8.14      7.96 o
  -4   1   8      235.87      238.36     13.93 o
  -3   1   8      967.09     1015.01     18.33 o
  -2   1   8       42.25       44.97      6.18 o
  -1   1   8        3.59        5.56      4.84 o
   0   1   8       53.50       51.93      6.46 o
   1   1   8      121.69      126.45      7.44 o
   2   1   8       88.21       86.52      5.76 o
   3   1   8      439.64      421.86      8.78 o
   4   1   8       26.22       28.89      9.88 o
   5   1   8       14.39       29.73      6.64 o
   6   1   8        5.67       -5.43      5.43 o
   7   1   8        8.82       -7.95      7.95 o
  -8   2   8      119.01      157.49     23.92 o
  -7   2   8        1.68        1.41      8.59 o
  -6   2   8       15.81       33.54      9.54 o
  -5   2   8       29.69       35.04      9.02 o
  -4   2   8       31.85       22.54      8.47 o
  -3   2   8     1005.86     1013.63     20.38 o
  -2   2   8      222.99      222.13      9.56 o
  -1   2   8       14.10       15.78      5.78 o
   0   2   8       70.76       63.68      7.21 o
   1   2   8      199.84      182.49      7.50 o
   2   2   8        0.39        1.32      4.40 o
   3   2   8      113.00      106.77      5.56 o
   4   2   8       16.77        5.44      9.75 o
   5   2   8       19.44       23.55      6.44 o
   6   2   8       77.52       79.58      8.85 o
   7   2   8      166.94      151.47      8.54 o
  -8   3   8        0.11      -12.96     12.96 o
  -7   3   8        4.46        6.38      9.01 o
  -6   3   8        4.16        7.13      8.44 o
  -5   3   8        6.98       11.03      8.40 o
  -4   3   8        5.57        2.70      7.39 o
  -3   3   8      423.11      436.47     13.99 o
  -2   3   8      238.08      241.39      9.78 o
  -1   3   8       15.90       13.62      5.40 o
   0   3   8      262.25      281.25     11.13 o
   1   3   8        2.74        2.84      4.57 o
   2   3   8       67.56       71.70      5.51 o
   3   3   8        1.66       -1.56      4.04 o
   4   3   8       82.04       84.12     10.43 o
   5   3   8       76.13       61.33      5.90 o
   6   3   8       37.01       23.56      8.65 o
   7   3   8      164.38      191.13      9.20 o
  -8   4   8       61.33       95.42     20.77 o
  -7   4   8        0.08        6.68      9.05 o
  -6   4   8       34.44       20.95      9.03 o
  -5   4   8       65.33       58.98     10.01 o
  -4   4   8       21.29       12.94      7.94 o
  -3   4   8        7.71        5.79      6.32 o
  -2   4   8        9.06        8.48      5.75 o
  -1   4   8        5.99       -1.00      5.38 o
   0   4   8       48.03       44.09      5.54 o
   1   4   8       59.75       65.11      6.08 o
   2   4   8      138.60      136.85      6.56 o
   3   4   8        3.40        1.28      4.05 o
   4   4   8       15.48       13.15     10.11 o
   5   4   8       70.15       65.01      6.23 o
   6   4   8      117.99      114.17      7.56 o
  -8   5   8        2.60      -13.34     14.69 o
  -7   5   8      208.78      211.47     15.49 o
  -6   5   8        0.01       -7.85      7.85 o
  -5   5   8       93.95       88.04     10.70 o
  -4   5   8       55.73       63.21      8.25 o
  -3   5   8       22.15       25.56      6.58 o
  -2   5   8       13.45       18.68      5.27 o
  -1   5   8      104.20      106.70      6.60 o
   0   5   8      124.39      117.71      7.00 o
   1   5   8        8.41        8.65      4.87 o
   2   5   8        3.50        6.45      4.76 o
   3   5   8      343.43      361.34      8.61 o
   4   5   8      205.31      156.31     11.80 o
   5   5   8       28.00       45.49      6.47 o
   6   5   8      148.51      158.23      8.98 o
  -8   6   8       65.99      106.85     20.81 o
  -7   6   8       14.83       22.93     11.17 o
  -6   6   8       10.37       12.99      8.85 o
  -5   6   8       36.51       42.77      8.27 o
  -4   6   8      111.89      111.46      9.42 o
  -3   6   8      189.34      196.85     11.74 o
  -2   6   8       68.69       52.49      6.86 o
  -1   6   8      292.71      298.32     11.92 o
   0   6   8       66.99       73.47      7.49 o
   1   6   8       13.89       12.39      4.97 o
   2   6   8       53.79       52.79      5.73 o
   3   6   8      459.04      476.03      9.85 o
   4   6   8      149.23      141.01     10.16 o
   5   6   8       42.03       45.54      6.98 o
   6   6   8      195.36      174.27      9.84 o
  -7   7   8       34.46       54.33     14.48 o
  -6   7   8       11.84       -4.01      8.26 o
  -5   7   8       76.29       79.57      9.15 o
  -4   7   8      167.62      136.51     10.74 o
  -3   7   8      328.31      314.34     13.99 o
  -2   7   8        1.50       -3.14      6.36 o
  -1   7   8       47.48       42.03      8.39 o
   0   7   8        0.83        2.36      5.77 o
   1   7   8       49.79       43.06      5.66 o
   2   7   8       76.56       79.30      6.34 o
   3   7   8       54.80       64.53      5.92 o
   4   7   8       77.82      110.22     10.23 o
   5   7   8      171.18      153.82      7.30 o
   6   7   8      212.91      219.20     11.71 o
  -7   8   8      105.64      130.23     21.11 o
  -6   8   8        8.99        5.25     10.10 o
  -5   8   8      112.10       96.34     10.79 o
  -4   8   8       91.70       95.30      9.95 o
  -3   8   8       17.01       29.14      9.71 o
  -2   8   8       51.21       50.02      8.23 o
  -1   8   8       24.28       21.68      7.90 o
   0   8   8       10.67       17.33      6.12 o
   1   8   8       13.51        7.95      5.51 o
   2   8   8       12.97       23.57      5.94 o
   3   8   8       68.56       69.56      6.63 o
   4   8   8       57.56       89.90     10.23 o
   5   8   8       14.13       27.92      6.82 o
   6   8   8      130.24      121.53      7.13 o
  -7   9   8      117.03      183.66     24.19 o
  -6   9   8       35.19       22.70     11.05 o
  -5   9   8        0.53        4.22      8.12 o
  -4   9   8       80.63       69.41     11.12 o
  -3   9   8      165.99      165.80     13.52 o
  -2   9   8      284.16      304.80     18.71 o
  -1   9   8       88.53       82.58      9.73 o
   0   9   8       12.48       15.45      7.24 o
   1   9   8      190.95      181.46      9.52 o
   2   9   8       75.43       81.15      6.40 o
   3   9   8      156.78      139.46      7.18 o
   4   9   8       41.38       53.05      9.18 o
   5   9   8       27.45       45.15      7.46 o
  -6  10   8       72.46       69.58     15.09 o
  -5  10   8       16.41        7.02      9.42 o
  -4  10   8        5.33       -6.10      9.14 o
  -3  10   8       86.43       78.64     11.30 o
  -2  10   8       78.71       78.98     12.70 o
  -1  10   8      171.71      189.86     12.62 o
   0  10   8       37.31       49.88      7.24 o
   1  10   8       36.15       43.36      6.69 o
   2  10   8        0.04        0.41      5.38 o
   3  10   8      135.53      126.59      7.02 o
   4  10   8      241.99      265.02     11.23 o
   5  10   8      303.81      302.78      9.81 o
  -6  11   8       11.35        6.28     14.50 o
  -5  11   8        4.51       -5.40      9.44 o
  -4  11   8       45.50       41.51     10.71 o
  -3  11   8      202.54      198.92     14.56 o
  -2  11   8      105.61       91.36     13.22 o
  -1  11   8      169.14      168.58     11.93 o
   0  11   8      178.59      192.33     10.53 o
   1  11   8       77.77       69.02      7.56 o
   2  11   8       12.60       14.98      5.80 o
   3  11   8        3.46        3.05      5.26 o
   4  11   8      140.79      184.40     11.74 o
  -5  12   8        0.29        6.99     10.43 o
  -4  12   8        8.07       -7.93      9.35 o
  -3  12   8        6.21        3.87     10.50 o
  -2  12   8      149.13      171.48     15.67 o
  -1  12   8        1.38        6.02     10.04 o
   0  12   8       25.58       22.64      7.95 o
   1  12   8       22.50       25.48      6.53 o
   2  12   8       22.93       31.37      6.50 o
   3  12   8        9.54       10.00      5.70 o
   4  12   8        0.31        2.51      4.91 o
  -5  13   8       13.03        8.84     13.30 o
  -4  13   8       23.37       17.09     10.37 o
  -3  13   8       58.26       59.57     12.78 o
  -2  13   8        6.63       -1.01      9.57 o
  -1  13   8      167.24      164.62     14.98 o
   0  13   8       16.08       16.28      8.63 o
   1  13   8       42.63       41.20      7.78 o
   2  13   8      123.44      125.69      8.23 o
   3  13   8        0.20        4.97      5.14 o
  -4  14   8       36.91       31.32     12.60 o
  -3  14   8       21.78       15.71     11.83 o
  -2  14   8       11.30        2.64     10.73 o
  -1  14   8       23.37       22.75      9.64 o
   0  14   8      215.51      202.66     14.16 o
   1  14   8       38.27       41.16      7.94 o
   2  14   8       14.94       25.80      6.18 o
  -2  15   8       46.85       60.05     13.58 o
  -1  15   8       59.68       58.75     11.28 o
   0  15   8      594.20      592.95     20.82 o
   1  15   8       35.70       40.07      9.85 o
  -7   0   9      101.00      139.57     23.21 o
  -5   0   9       74.57       65.19     17.26 o
  -3   0   9     1068.36     1072.46     40.26 o
  -1   0   9       64.39       66.34     10.77 o
   1   0   9       78.47       67.23      9.67 o
   3   0   9       15.81       16.64      7.00 o
   5   0   9       83.16       69.30     12.13 o
  -7   1   9       35.03       43.39     11.49 o
  -6   1   9       16.25        7.35      9.91 o
  -5   1   9        0.59       -1.53      9.88 o
  -4   1   9       27.40       21.33     12.32 o
  -3   1   9      563.77      589.08     25.03 o
  -2   1   9      210.03      229.91     11.31 o
  -1   1   9       48.40       46.96      7.12 o
   0   1   9      338.24      348.64     11.66 o
   1   1   9       13.71       19.79      5.82 o
   2   1   9       36.98       32.81      5.64 o
   3   1   9      656.08      657.68     11.57 o
   4   1   9       31.25       23.85      4.05 o
   5   1   9       34.75        9.39      9.40 o
   6   1   9        0.20       -1.95      4.32 o
  -7   2   9        0.05        9.15     10.19 o
  -6   2   9        9.27       24.72     11.10 o
  -5   2   9       26.33       12.16     10.63 o
  -4   2   9        0.71       10.10     11.52 o
  -3   2   9       51.64       57.61     13.04 o
  -2   2   9      217.65      207.21     13.73 o
  -1   2   9        0.32       -3.78      6.19 o
   0   2   9       10.94       14.78      6.07 o
   1   2   9        7.39        6.54      5.54 o
   2   2   9      138.82      143.23      7.21 o
   3   2   9       17.56       12.77      4.64 o
   4   2   9        1.76       -4.21      4.21 o
   5   2   9        3.23       -4.68      9.39 o
  -7   3   9        7.34       15.22     11.73 o
  -6   3   9       45.65       48.54     12.30 o
  -5   3   9        6.37        8.19     10.02 o
  -4   3   9      179.43      164.42     17.10 o
  -3   3   9      167.52      156.69     16.42 o
  -2   3   9       34.75       29.04      8.98 o
  -1   3   9       17.25        7.71      6.72 o
   0   3   9        0.07       -4.31      6.09 o
   1   3   9      172.01      165.37      8.65 o
   2   3   9       45.87       45.59      5.56 o
   3   3   9        8.61       12.15      4.66 o
   4   3   9        6.23        0.74      4.41 o
   5   3   9      192.07      186.10     11.37 o
  -7   4   9        3.05        9.22     11.35 o
  -6   4   9       27.57       22.72     11.04 o
  -5   4   9      248.28      244.80     17.32 o
  -4   4   9       12.65       10.55     11.77 o
  -3   4   9      114.60      101.44     14.67 o
  -2   4   9       18.36       14.28      8.55 o
  -1   4   9       15.75       12.15      6.70 o
   0   4   9      116.86      120.91      8.84 o
   1   4   9       62.77       61.86      6.86 o
   2   4   9        7.02        4.78      4.89 o
   3   4   9        0.09       -4.00      4.39 o
   4   4   9        2.23        3.25      4.30 o
   5   4   9      116.20      120.11     11.24 o
  -7   5   9       98.04      123.58     18.53 o
  -6   5   9      148.40      162.18     15.98 o
  -5   5   9        0.99       -8.06      9.59 o
  -4   5   9        8.48      -11.67     13.15 o
  -3   5   9       10.86        8.62     10.66 o
  -2   5   9        0.03       -4.29      7.51 o
  -1   5   9      258.50      260.67     14.31 o
   0   5   9        1.55        6.68      6.39 o
   1   5   9      172.63      172.07      9.75 o
   2   5   9        2.44        2.74      4.78 o
   3   5   9       12.40       13.55      4.73 o
   4   5   9        0.84       -1.57      4.56 o
   5   5   9       59.87       78.36     11.11 o
  -6   6   9       33.83       29.58     11.96 o
  -5   6   9       58.89       57.47     12.07 o
  -4   6   9       34.20       56.35     13.43 o
  -3   6   9      123.19      122.29     15.68 o
  -2   6   9       79.39       91.69     13.31 o
  -1   6   9      202.06      187.48     12.86 o
   0   6   9      265.89      283.84     12.31 o
   1   6   9       10.22       18.72      6.37 o
   2   6   9        3.79        5.69      5.15 o
   3   6   9        9.95        5.94      4.61 o
   4   6   9      285.82      307.60      9.51 o
   5   6   9        3.76        5.49      4.40 o
  -6   7   9       30.10       20.91     11.46 o
  -5   7   9       30.39       23.14     12.14 o
  -4   7   9        1.44       -0.90     11.13 o
  -3   7   9       68.99       54.24     12.87 o
  -2   7   9       79.33       69.01     12.15 o
  -1   7   9      143.83      135.30     11.53 o
   0   7   9       10.86       -0.43      7.51 o
   1   7   9        0.62       -5.68      5.68 o
   2   7   9       21.79       10.79      5.81 o
   3   7   9        1.52        1.97      4.61 o
   4   7   9      378.07      396.88     10.55 o
   5   7   9      408.45      430.20      9.25 o
  -6   8   9       38.65       40.44     11.76 o
  -5   8   9       17.04        8.79     11.93 o
  -4   8   9       31.57       28.08     12.89 o
  -3   8   9      272.77      240.17     18.25 o
  -2   8   9      216.65      199.13     16.79 o
  -1   8   9       35.81       27.16      8.47 o
   0   8   9        0.65        2.77      7.37 o
   1   8   9      173.83      180.67     11.52 o
   2   8   9       25.57       26.59      6.26 o
   3   8   9        0.57        1.27      4.94 o
   4   8   9      259.42      260.54      8.41 o
  -5   9   9       16.57        8.10     12.70 o
  -4   9   9       91.45      101.70     15.40 o
  -3   9   9        0.68       -9.36     10.74 o
  -2   9   9      144.01      110.71     14.62 o
  -1   9   9       11.62        5.54      7.93 o
   0   9   9      158.48      150.16     11.70 o
   1   9   9       36.14       41.77      8.58 o
   2   9   9      173.46      183.94     11.40 o
   3   9   9        2.44        7.82      5.06 o
   4   9   9       55.37       58.11      5.65 o
  -5  10   9      212.28      235.77     20.32 o
  -4  10   9       44.29       45.74     12.99 o
  -3  10   9        0.11        4.03     10.77 o
  -2  10   9        0.74       -1.55     10.73 o
  -1  10   9       58.32       70.32     12.11 o
   0  10   9        0.03        8.38      7.89 o
   1  10   9       92.13       86.93      8.56 o
   2  10   9       34.14       32.88      6.80 o
   3  10   9       20.08       26.36      6.26 o
  -4  11   9        2.50       -1.56     11.89 o
  -3  11   9       14.47        3.71     10.91 o
  -2  11   9       57.94       59.94     12.67 o
  -1  11   9        8.56       -4.61      9.80 o
   0  11   9       12.37       14.60      8.08 o
   1  11   9        9.85        9.94      6.60 o
   2  11   9        8.33        1.52      6.08 o
   3  11   9        0.03       10.73      5.78 o
  -3  12   9        5.08       -5.54     11.30 o
  -2  12   9       23.42        5.97     11.11 o
  -1  12   9      340.99      381.94     20.63 o
   0  12   9       15.28        0.81      9.98 o
   1  12   9       41.72       54.67      9.18 o
   2  12   9       20.40       33.96      6.99 o
  -2  13   9       10.42       11.41     11.73 o
  -1  13   9       14.58       18.53     11.57 o
   0  13   9       43.27       47.59     11.60 o
   1  13   9       38.95       41.44     11.36 o
  -6   0  10        5.21       11.71     17.20 o
  -4   0  10        3.41       35.56     15.79 o
  -2   0  10      610.68      656.15     32.50 o
   0   0  10       21.53       19.37      9.37 o
   2   0  10      547.79      526.17     18.09 o
   4   0  10        0.28       -4.61      5.80 o
  -6   1  10       16.11       52.61     16.14 o
  -5   1  10        1.32        2.25     12.82 o
  -4   1  10       38.43       36.23     11.82 o
  -3   1  10        0.07       -9.78      9.78 o
  -2   1  10      301.92      314.40     17.70 o
  -1   1  10     1103.46     1111.83     23.89 o
   0   1  10       54.54       39.71      7.22 o
   1   1  10       27.02       18.76      6.34 o
   2   1  10       45.14       41.74      6.50 o
   3   1  10        9.21        4.91      5.16 o
   4   1  10        0.27       -3.10      4.09 o
  -6   2  10        1.75        7.34     14.29 o
  -5   2  10       13.47       18.35     14.17 o
  -4   2  10      104.43      106.93     16.66 o
  -3   2  10      182.02      200.49     18.49 o
  -2   2  10      136.80      139.27     13.65 o
  -1   2  10        0.01        0.91      7.51 o
   0   2  10        0.05       -6.04      6.04 o
   1   2  10       62.06       59.21      7.16 o
   2   2  10       56.97       52.66      6.77 o
   3   2  10      124.28      127.67      7.33 o
   4   2  10      215.79      220.26      8.48 o
  -6   3  10        6.58        3.60     13.59 o
  -5   3  10       80.48       71.61     15.60 o
  -4   3  10       13.48        9.26     12.96 o
  -3   3  10        6.79       -9.94     10.54 o
  -2   3  10       11.44      -10.16     10.57 o
  -1   3  10       16.43       12.17      7.91 o
   0   3  10       10.45       11.59      6.34 o
   1   3  10      160.99      142.65      8.87 o
   2   3  10        2.04       -5.47      5.47 o
   3   3  10       89.42       89.02      6.61 o
   4   3  10        1.50       -4.99      4.99 o
  -6   4  10      105.59      144.44     32.74 o
  -5   4  10        0.21       14.79     13.74 o
  -4   4  10       42.92       41.46     13.28 o
  -3   4  10       35.50       31.49     12.58 o
  -2   4  10       60.07       48.83     13.02 o
  -1   4  10      103.09      100.51     11.44 o
   0   4  10       81.99       80.43      9.12 o
   1   4  10       87.72       87.91      7.83 o
   2   4  10        7.42        7.47      5.75 o
   3   4  10        0.40       -5.68      5.68 o
   4   4  10        3.29        3.01      5.29 o
  -5   5  10       16.00       10.05     14.16 o
  -4   5  10        3.44       -5.88     12.37 o
  -3   5  10       24.78       39.01     13.08 o
  -2   5  10        8.62        6.43     11.25 o
  -1   5  10      246.18      251.68     15.04 o
   0   5  10       13.89       16.54      8.43 o
   1   5  10       22.00       17.69      6.39 o
   2   5  10        1.93        4.27      5.69 o
   3   5  10        1.20       -5.06      5.11 o
  -5   6  10        5.44        7.24     13.30 o
  -4   6  10        3.94       29.55     13.53 o
  -3   6  10       62.89       76.97     14.46 o
  -2   6  10       95.42      109.80     14.95 o
  -1   6  10      107.05       98.63     13.70 o
   0   6  10       16.15       14.13      8.46 o
   1   6  10        0.82        3.47      7.68 o
   2   6  10        3.46        3.36      5.86 o
   3   6  10       15.40        9.10      5.55 o
  -5   7  10      159.02      207.92     20.42 o
  -4   7  10        2.01        8.80     12.78 o
  -3   7  10      183.75      170.86     17.42 o
  -2   7  10        1.05       -3.88     10.31 o
  -1   7  10       21.29        6.48     10.71 o
   0   7  10        6.91       14.07      8.25 o
   1   7  10        0.42       -1.70      7.36 o
   2   7  10        0.92        5.59      6.71 o
   3   7  10        0.24        1.70      5.56 o
  -4   8  10       49.08       54.48     14.61 o
  -3   8  10       15.87       23.32     12.89 o
  -2   8  10       38.47       36.67     12.29 o
  -1   8  10       32.05       39.63     11.42 o
   0   8  10        2.55        5.07      8.17 o
   1   8  10        0.58       -0.51      7.50 o
   2   8  10        1.64        0.80      7.52 o
  -3   9  10       91.25       98.18     15.78 o
  -2   9  10       82.26       80.68     14.10 o
  -1   9  10       22.58       18.95     11.28 o
   0   9  10        0.62       -1.34      8.04 o
   1   9  10        0.00       -6.45      7.64 o
   2   9  10        0.88        0.41      7.42 o
  -2  10  10        0.11       16.69     11.86 o
  -1  10  10       21.11       11.03     11.05 o
   0  10  10       36.01       48.75     12.01 o
   1  10  10       67.32       68.68     12.41 o
  -3   0  11      154.38      152.00     22.48 o
  -1   0  11       11.13        6.01     14.09 o
   1   0  11       32.54       28.52     10.28 o
  -4   1  11        1.29       17.98     11.80 o
  -3   1  11       17.66       -2.86     10.93 o
  -2   1  11        4.39        0.26     10.19 o
  -1   1  11        5.48        0.67      9.77 o
   0   1  11        1.17       -6.21      8.74 o
   1   1  11        8.11       -1.49      6.42 o
   2   1  11        5.87       -6.02      6.21 o
  -4   2  11       68.91       97.33     14.40 o
  -3   2  11      108.21      123.06     14.63 o
  -2   2  11       13.81        6.36     10.41 o
  -1   2  11      285.87      278.19     17.13 o
   0   2  11        8.22       -0.22      7.60 o
   1   2  11        0.16       -6.31      6.31 o
   2   2  11       17.68       11.86      6.41 o
  -3   3  11       30.22       21.48     11.59 o
  -2   3  11      236.48      223.19     16.62 o
  -1   3  11      211.23      212.34     15.53 o
   0   3  11      250.62      247.01     13.39 o
   1   3  11       66.16       70.37      9.06 o
  -3   4  11       25.76        7.76     13.13 o
  -2   4  11        0.41       -6.49     11.24 o
  -1   4  11      186.38      189.41     15.00 o
   0   4  11       53.42       53.32      9.23 o
   1   4  11       59.26       53.28      8.98 o
  -3   5  11       20.38       12.65     12.70 o
  -2   5  11        9.49        3.13     11.73 o
  -1   5  11      171.89      184.18     17.40 o
   0   5  11       19.51        7.64      9.71 o
   1   5  11        6.63       -1.03      8.80 o
  -2   6  11        5.08        7.61     11.84 o
  -1   6  11        1.71       -8.13     10.76 o
   0   6  11        5.86       -3.37      8.98 o
 
